# Supplementary material for: Stenting versus balloon angioplasty alone in patients with below-the-knee disease: A propensity score-matched analysis
Source: PLoS One. 2021 Jun 10;16(6):e0251755. doi: 10.1371/journal.pone.0251755 (PMC8191955; doi:10.1371/journal.pone.0251755)
Supplement: S1 Raw data — (XLSX) [file pone.0251755.s001.xlsx]

## Sheet: Pts
DM_Foot	Wound	D1	D2	D3	D4	D5	D6	Other1	PI	I1	Height	weight	I03	I04	I05	I06	PR	R01	DM	R02	R03	R04	DMYr	dl	Strokes	R05	R06	PVD	R07	R08	MDRD	R09	R10	AF1	Arrythmia	R11	CHFNYHA	CHFACC	History_Sx	R12	R13	Du	Amount	Quit_Du	R14	R15	Angio	CAD50	C01
Diabetic foot	Wound site	Gangren	Wound	Claudication	Resting pain	Buergers	Other	Other name	---------------Patients Information ---------------	Sex (1=male, 0=female)	Height, cm	Weight, Kg	Body mass index, Kg/m2 20.99=missing	Systolic blood pressure, mmHg	Diatolic blood pressure, mmHg	Heart ratio, bpm	---------------Patients risk ---------------	Hypertension	Diabetes mellitus	Insulin	Oral medication	Untreat or diet	Duration of diabetes, year	Dyslipidemia	Strokes	Hemorrhagic	Ischemic	Peripheral vascular disease	Chronic Renal Insufficiency	Dialysis	Estimating Glomerular Filtration Rate - MDRD	The stages of chronic kidney disease	Atrial fibrillation	Atrial fibrillation (method)	Arrythmia	Congestive heart failure	NYHA	ACC	History of smoking	Current of smoking (< 1 yrs)	Quit smoking (> 1 yrs)	Smoking duration, yrs	Smoking amount, ppd	Quit duration, yrs	Past alcohol drinking (> 1 yrs)	Currently alcohol drinking	--------------- Coronary angiography; CAG ---------------	Significant stenosis (> 50%)	Significant stenosis (> 70%)
1	Rt5meta	1	1	0	0	0	0			0	158	84	33.6	125	63	77		1	1	1	0	0	20	0	0	0	0	0	1	0	60.7	2	0			0			1	1	0	360	0		0	0		0	0
1	Lt34meta	1	1	0	0	0	0			1	170	59	20.4	155	71	107		0	1	1	0	0	30	0	0	0	0	0	0	0	75.6	2	0			0			1	0	1	480	1	72	1	0		1	1
1	Rt5t	1	1	0	0	0	0			1	171	64	21.9	153	59	90		1	1	0	0	0	30	0	0	0	0	0	1	1	5	5	0			0			0	0	0				0	0		1	0
1	Lt1t	1	1	0	0	0	0			1	179	79	24.7	110	80	80		0	1	1	0	0	30	1	0	0	0	0	0	0	101.7	1	0			0			0	0	0				0	0		0	0
1	Rt.heel	1	1	0	0	0	0			0	150	39	17.3	182	74	90		1	1	0	0	0	30	0	0	0	0	0	1	1	11.9	5	0		AVB1	0			0	0	0				0	0		1	1
0		0	0	1	0	0	0			1	173	72	24.1	128	69	60		1	0	0	0	0		0	0	0	0	0	1	0	39	3	0		Bradycardia	1	1	3	1	0	1	360	1	36	1	0		1	1
1	Lt	1	1	0	0	0	0			1	170	70	24.2	144	71	66		1	1	1	0	0	27	0	1	0	1	0	1	1	11.7	5	0			0			1	0	1	720	1		1	0		1	1
1	Lt	0	1	0	0	0	0			1	160	60	23.4	132	81	82		1	1	0	1	0	20	0	0	0	0	0	0	0	107.3	1	0			0			1	1	0	360	1		0	0		1	1
0		0	0	0	1	0	0			1	173	60	20	163	78	75		1	0	0	0	0		0	1	0	1	0	1	0	38.7	3	1	History		0			1	0	1		2	120	0	0		1	1
0		0	0	1	0	0	0			1	151	53	23.2	122	61	100		0	0	0	0	0		0	0	0	0	0	1	1	11.6	5	0			1	1	3	0	0	0				0	0		1	0
1		0	1	0	0	0	0			0	152	47	20.3	150	59	68		1	1	1	0	0		0	0	0	0	0	0	0	175	1	0			0			0	0	0				0	0		1	1
1		1	1	0	0	0	0			0	153	61	26.1	145	80	84		1	1	1	0	0		0	1	0	1	1	1	0	119.9	1	0			0			0	0	0				0	0		1	1
0		0	0	0	0	0	0			1	161	50	19.3	160	60	94		0	1	0	1	0	?	1	0	0	0	0	0	0	89.5	2	0		RBBB	0			1	1	0	600	0		1	0		1	1
1	Ltfoot	0	1	0	0	0	0			1	168	50	17.7	124	36	55		1	1	0	1	0	10	0	1	0	1	0	0	0	165.2	1	1	EKG		1	1	3	1	0	1	360	1	120	1	0		1	1
0	Lt1t	0	1	0	0	0	0			0	159	42	16.6	141	93	80		1	0	0	0	0		0	1	0	1	0	1	1	24	5	0		1st AV block	1	2	3	0	0	0				0	0		1	0
1	Lt4t	1	1	0	0	0	0			1	171	72	24.6	171	94	79		1	1	1	0	0	15	0	0	0	0	0	0	0	141.7	1	0			0			1	1	0	180	1		1	1		1	0
1	Lt15	1	1	0	0	0	0			0			20.99	160	80	100		1	1	1	0	0	20	0	1	0	1	0	0	0	156.4	1	0			0			0	0	0				0	0		1	1
1		1	1	0	0	0	0			0	154	53	22.3	144	55	77		1	1	1	0	0		0	0	0	0	1	1	1	12.1	5	0			0			0	0	0				0	0		0	0
1	Rt45t	1	1	0	0	0	0			0	143	44	21.5	179	64	79		1	1	1	0	0	30	1	0	0	0	0	1	1	7	5	0			0			0	0	0				0	0		1	1
0		0	0	0	1	0	0			1	164	74	27.5	147	76	69		1	1	0	1	0	?	0	0	0	0	0	0	0	120.9	1	0		PVC	0			0	0	0				0	0		0	0
0		0	0	1	0	0	0			0	150	59	26.2	175	74	81		1	1	1	0	0	20	0	0	0	0	0	0	0	111	1	0			0			0	0	0				0	0		1	1
1	Lt foot	0	1	0	0	0	0			1	172	62	21	146	70	96		0	1	0	1	0	10	0	0	0	0	0	0	0	67.2	2	0			0			0	0	0				0	0		1	0
1	Lt12t	0	1	0	0	0	0			1	162	53	20.2	169	69	76		0	1	0	1	0	0.	0	1	0	1	0	0	0	145.5	1	0			0			1	1	0	480	0		0	0		1	0
1	Lt25t	1	1	0	0	0	0			1	164	65	24.2	145	53	86		1	1	1	0	0	40	0	0	0	0	1	0	0	52.5	3	0		1st AV block	1	1	3	1	0	1			240	1	0		1	1
0	Rt5t	1	1	0	0	0	0			1	167	52	18.6	101	56	101		1	0	0	0	0		0	0	0	0	0	1	1	7.8	5	1	Echo, ECG	PVC	0			1	1	0	420	0		1	0		0	0
1		0	1	0	1	0	0			1	172	65	22	126	79	77		1	1	0	1	0	?	0	0	0	0	0	0	0	46.4	3	0		tachycardia	0			1	1	0	720	1		1	1		0	0
0		0	0	1	0	0	0			1	172	80	27	141	54	96		0	0	0	0	0		0	1	0	1	0	0	0	81.2	2	0		Bradycardia	0			0	0	0				1	1		1	1
0		0	0	0	1	0	0			1	161	60	23.1	134	57	58		1	1	1	0	0	26	0	0	0	0	0	0	0	53.3	3	0		1st AV	0			0	0	0				1	0		0	0
1	Lt24t	1	1	0	0	0	0			0	158	66	26.4	181	91	80		1	1	1	0	0	25	0	0	0	0	0	1	1	15.7	5	0		1st AV block	0			0	0	0				0	0		0	0
1	Lt malleolar	1	1	0	0	0	0			1	158	52	20.8	184	79	97		1	1	0	1	0	20	0	1	0	1	0	0	0	147.2	1	0		LVH	0			0	0	0				0	0		1	0
1	Rt25 / Lt1,4t	1	1	0	0	0	0			1	159	68	26.9	160	51	76		1	1	1	0	0	23	0	1	0	1	1	1	1	5.5	5	0			0			0	0	0				0	0		0	0
1	Rt4t	1	1	0	0	0	0			1	171	71	24.3	145	59	73		0	1	1	0	0	30	0	0	0	0	0	1	0	39.4	3	1	EKG, echo		0			0	0	0				0	0		1	1
1	Lt35t	1	1	0	0	1	0			1	161	63	24.3	120	80	60		1	1	0	1	0	7.	0	1	1	0	0	1	1	41.5	5	0			0			1	1	0	420	2		1	1		1	1
1	Lt4t	1	1	0	0	0	0			1	174	72	23.8	155	80	79		1	1	1	0	0	10	0	0	0	0	0	0	0	95.1	1	0			0			1	1	0	480	1		1	1		1	0
1	Rt15meta	1	1	0	0	0	0			0	163	75	28.2	131	57	78		1	1	1	0	0	15	0	0	0	0	0	1	0	33.5	3	0		PSVC	0			0	0	0				0	0		1	0
0		0	0	1	0	0	0			1	168	76	27.2	167	67	64		1	1	0	0	0	20	0	0	0	0	0	1	1	11.8	5	0			0			1	0	1		0		1	0		1	1
1	Rt12t	1	1	0	0	0	0			1	157	42	17	134	68	65		0	1	0	0	0	10	0	0	0	0	1	0	0	128.4	1	0			0			0	0	0				1	1		1	0
1	Lt35t	1	1	0	0	0	0			0	152	48	20.8	131	74	101		0	1	1	0	0	30	0	0	0	0	0	0	0	88.7	2	1	Echo		0			0	0	0				0	0		0	0
1	Lt2t	0	1	0	0	0	0			0			20.99	151	85	115		1	1	1	0	0	20	0	1	0	1	0	0	0	197.9	1	0		Tachycardia Sinus	0			0	0	0				1	0		1	1
1		1	1	0	0	0	0			1	170	87	30.1	129	82	47		1	1	1	0	0		0	0	0	0	1	1	1	11.9	5	0			1	3	3	1	1	0	360	1		1	0		0	0
1	Lt.13t	1	1	0	0	0	0			1	158	58	23.2	129	69	58		0	1	0	0	0	0.	0	0	0	0	0	0	0	129.1	1	1	Echo		1	1	0	1	1	0	600	0		1	1		1	1
0	Lt1t	0	1	0	0	0	0			1	164	70	26	117	59	69		0	0	0	0	0		0	0	0	0	0	0	0	135.4	1	0			0			1	1	0	480	0		0	0		1	0
1	Rt Heel	1	1	0	0	0	0			1	170	51	17.6	160	63	90		0	1	1	0	0	20	0	0	0	0	0	0	0	116.9	1	0			0			1	1	0	360	0		0	0		0	0
0		0	0	1	0	0	0			1	165	70	25.7	130	72	76		1	1	1	0	0		1	0	0	0	0	0	0	81.8	2	0			0			1	1	0	420	1		1	1		0	0
1	Rt14t	1	1	0	0	0	0			1	164	67	24.9	114	56	81		1	1	1	0	0	20	0	0	0	0	0	0	0	77.5	2	0			0			0	0	0				0	0		1	1
0	Lt5t	0	1	0	0	0	0			1	166	58	21	175	92	82		1	0	0	0	0		0	0	0	0	0	1	1	7.7	5	1	EKG, echo		0			1	0	1	480	1	180	0	0		1	0
1		0	1	0	0	0	0			0	140	45	23	138	46	71		1	1	0	1	0		0	0	0	0	1	1	1	8.9	5	0			0			0	0	0				0	0		1	1
1	Rt3wep, 5t	0	1	0	0	0	0			1	164	64	23.8	198	95	72		1	1	1	0	0	13	0	0	0	0	0	1	1	10.1	5	0		T-wave	0			1	0	1	180	1	144	0	0		1	1
0		0	0	0	0	0	1	driver TA		1	173	82	27.4	116	78	92		0	0	0	0	0		0	1	1	0	0	0	0	108	1	0		tachycardia Sinus	0			0	0	0				0	0		0	0
0		0	0	1	0	1	0			1	177	102	32.6	145	76	78		0	0	0	0	0		0	0	0	0	0	0	0	133.8	1	0			0			1	1	0	168	1		1	1		0	0
0		0	0	0	1	0	0			0	153	48	20.5	125	38	99		0	1	1	0	0	?	0	0	0	0	0	0	0	113.1	1	0		RBBB	0			0	0	0				0	0		0	0
0		0	0	0	0	0	1	stable angina		1	166	70	25.4	161	98	81		1	0	0	0	0		1	0	0	0	0	1	0	70.8	2	0			0			1	0	1	240	0	60	1	1		1	1
0		0	0	1	0	0	0			1	175	59	19.3	180	68	79		1	1	1	0	0	20	0	1	0	1	0	1	1	13.6	5	0			0			1	0	1	240	1	120	1	0		1	1
1	Rt3t	1	1	0	0	0	0			1	174	57	18.7	122	46	51		1	1	1	0	0	30	0	0	0	0	0	1	1	8.2	5	0		Bradycardia	0			1	1	0	360	2		1	0		0	0
1		0	1	0	0	0	0			1	159	45	17.8	135	95	80		0	1	0	0	1		0	0	0	0	0	0	0	112.8	1	1	Echo		0			1	1	0	720	1		1	1		1	0
1	Lt1t	1	1	0	0	0	0			1	154	50	21.1	165	96	81		1	1	0	0	0	15	0	0	0	0	0	0	0	106	1	0			0			1	1	0	372	2		1	1		1	1
1	Lt.meta	1	1	0	0	0	0			1	156	56	23	195	78	58		1	1	0	0	0	15	0	1	0	1	0	1	1	21.1	5	0		RBBB	0			1	0	1	480	1	24	1	0		0	0
1	Rt1t	0	1	0	0	0	0			1	162	54	20.6	171	74	83		0	1	0	1	0	10	0	0	0	0	0	0	0	99.5	1	0			0			0	0	0				1	1		0	0
1	Lt45meta	0	1	0	0	0	0			1	167	70	25.1	161	66	80		1	1	1	0	0	15	0	0	0	0	0	1	1	5.7	5	0		Prolonged QT	0			1	0	1			360	1	0		0	0
1	Rt45meta	1	1	0	0	0	0			1	180	85	26.2	139	63	84		1	1	0	1	0	17	0	0	0	0	0	1	1	7	5	0		1st AV	0			1	0	1	240	1	120	0	0		1	0
1	Lt1t	0	1	0	0	0	0			1	180	80	24.7	120	100	80		1	1	0	1	0	30	0	0	0	0	0	0	0	81	2	0		1st AV	0			1	0	1		1	360	1	1		1	0
1	Lt1t	0	1	0	0	0	0			1	165	63	23.1	161	69	55		1	1	1	0	0	20	0	1	0	1	0	1	0	13	5	0			0			1	1	0	360	1		0	0		1	0
1	Rt1t	1	1	0	0	0	0			0	154	74	31.2	136	73	95		0	1	1	0	0	30	0	0	0	0	0	1	1	8.3	5	0		1st AV block	0			0	0	0				0	0		1	1
0		0	0	1	0	0	0			1	180	78	24.1	181	99	76		1	1	0	0	0	0.	0	0	0	0	0	0	0	41.9	3	1	EKG		0			0	0	0				0	0		1	1
1	Lt1t	0	1	0	0	0	0			1	168	61	21.6	137	81	95		1	1	0	1	0	10	0	1	1	0	0	1	0	16.2	4	1	Echo		1	1	3	1	0	1	360	1	240	1	0		0	0
1		1	1	0	0	0	0			1	156	57	23.4	141	64	74		1	1	1	1	0		0	0	0	0	1	1	0	107.2	1	0			0			0	0	0				0	0		1	1
1		0	1	0	0	0	0			1	164	55	20.4	153	86	89		1	1	1	0	0		0	0	0	0	1	1	1	12	5	0			1	1	3	1	0	1	240	1	24	1	0		1	1
1	Rt4t	0	1	0	0	0	0			1	168	75	26.6	169	95	80		0	1	1	0	0	10	0	0	0	0	0	0	0	122.9	1	0			0			1	1	0	360	1		1	1		1	1
1	Lt45t	1	1	0	0	0	0			1	158	53	21.2	138	59	94		1	1	1	0	0	30	0	1	0	1	0	1	0	25.5	4	0			0			1	0	1	240	1	300	1	0		0	0
1		0	1	0	0	0	0			1	157	53	21.5	128	58	83		0	1	1	0	0		0	0	0	0	1	0	0	66.5	2	0			0			1	0	1	300	1	120	1	0		1	0
1	Rt1t	1	1	0	0	0	0			1	164	56	20.8	186	90	111		1	1	0	0	0	12	0	1	0	1	0	0	0	56.9	3	1	Echo		0			1	0	1	360	1	132	1	0		1	1
0	Lt foot	0	1	0	0	0	0			1	163	61	23	89	72	93		1	0	0	0	0		0	0	0	0	0	1	1	6.8	5	0		PVC, ST. dep	0			1	1	0	600	1		0	0		1	1
1	Rt2t	0	1	0	0	0	0			1	167	65	23.3	120	70	78		1	1	0	1	0	15	0	0	0	0	0	0	0	35.5	3	0		tachycardia	0			0	0	0				0	0		1	1
1	Both toe	0	1	0	0	0	0			0			20.99	203	79	79		0	1	0	0	0	35	0	1	0	1	0	1	1	14.9	5	0			0			0	0	0				0	0		1	1
1	Rt.heel / Lt.45t	1	1	0	0	0	0			1	163	68	25.6	177	89	85		0	1	0	0	0	10	0	0	0	0	0	0	0	46.9	3	0			0			1	1	0	480	0		0	0		1	1
1	Rt24t	0	1	0	0	0	0			1	171	63	21.5	120	80	60		0	1	1	0	0	40	0	0	0	0	0	1	0	42.9	3	0			0			1	0	1	480	1	12	1	0		1	1
1	Lt4t	1	1	0	0	0	0			1	160	55	21.5	181	69	86		1	1	0	1	0	30	0	0	0	0	0	1	1	6.3	5	0		LAFB	0			0	0	0				0	0		1	1
1	Lt1t	1	1	0	0	0	0			0	159	55	21.8	120	80	82		0	1	0	1	0	20	0	0	0	0	0	0	0	178.4	1	0			0			0	0	0				0	0		1	1
1	Lt3t	0	1	0	0	0	0			1	160	54	21.1	139	58	59		1	1	0	0	1	0.	0	1	0	1	0	1	1	17.2	5	1	EKG		0			1	0	1	240	1	120	1	0		1	1
1	Rt.meta,dorsum	1	1	0	0	0	0			1	174	80	26.4	163	94	86		1	1	0	0	0	20	0	0	0	0	1	1	0	67.3	2	1	Echo		0			0	0	0				1	0		1	1
1	Lt4t	0	1	0	1	0	0			1	159	56	22.2	120	64	88		1	1	1	0	0	17	0	1	0	1	0	1	1	7.7	5	0		LBBB	0			1	0	1	240	2	240	1	0		1	1
1	Lt12t	1	1	0	0	0	0			1	168	80	28.3	140	65	86		1	1	1	0	0	20	0	0	0	0	0	1	1	6.1	5	0			0			0	0	0				0	0		1	1
1	Rt5t	0	1	0	0	0	0			1	158	46	18.4	120	70	69		1	1	0	1	0	?	0	0	0	0	0	1	0	77.3	2	0			0			1	1	0	600	0		0	0		1	1
1	Lt5t	1	1	0	0	0	0			1	169	81	28.4	190	73	71		1	1	1	0	0	35	0	0	0	0	0	0	0	100.5	1	0		1st AV	0			1	1	0	600	1		1	1		1	0
0		0	0	1	0	0	0			1	164	60	22.3	149	73	56		0	0	0	0	0	0.	0	0	0	0	0	0	0	90.3	1	0			0			1	1	0	540	1		1	1		0	0
1	Lt12t	0	1	0	0	0	0			1	175	78	25.5	150	57	100		0	1	0	0	0	20	0	0	0	0	1	0	0	88.3	2	1	Echo		0			0	0	0				0	0		1	1
1		0	1	0	0	0	0			1	165	69	25.3	125	58	70		1	1	0	1	0		0	0	0	0	1	1	1	5.3	5	1	Chart		0			1	1	0	480	0		0	0		0	0
1	rt25t	0	1	0	0	0	0			1	183	92	27.5	104	59	67		1	1	1	0	0	15	0	0	0	0	0	1	1	4.7	5	0			0			1	1	0	360	1		1	0		0	0
1	Rt5t	0	1	0	0	0	0			0	171	73	25	130	70	80		1	1	0	1	0	10	1	0	0	0	0	0	0	48.6	3	1	EKG		0			1	0	1	360	1	180	1	0		1	1
1	Lt5t	1	1	0	0	0	0			1	165	76	27.9	144	62	85		1	1	1	0	0	17	0	0	0	0	0	0	0	51.8	3	0		PAC	0			1	0	1			7	0	0		1	1
0		0	0	1	0	1	0			1	173	56	18.7	91	72	93		1	0	0	0	0		0	0	0	0	0	1	1	8.1	5	0		tachycardia	1	4	4	1	0	1	240	0	48	0	0		1	1
1	Lt23t	0	1	0	0	0	0			0	167	63	22.6	122	40	64		1	1	0	1	0	10	1	0	0	0	0	1	1	15.6	5	0		Prolonged QT	0			0	0	0				0	0		0	0
1		0	1	0	0	0	0			1	169	62	21.7	180	80	74		1	1	1	0	0		0	1	0	1	1	0	0	94.4	1	1	Chart		0			1	0	1	720	2	1	1	1		0	0
1	Rt1,3t, Lt45t	0	1	0	0	0	0			1	168	67	23.7	128	78	84		1	1	1	0	0	30	0	0	0	0	0	1	0	75.1	2	0		PVC	0			0	0	0				0	0		0	0
1	Lt.meta	1	1	0	0	0	0			1	181	74	22.6	133	78	100		1	1	0	0	0	6.	0	0	0	0	0	0	0	128.1	1	0		tachycardia sinus	0			1	0	1	360	0	72	1	0		0	0
1	Rt3t	1	1	0	0	0	0			1	164	78	29	169	97	89		1	1	0	0	0	30	0	0	0	0	1	1	0	33.9	3	1	Echo/EKG		0			1	0	1	120	1	372	0	0		1	1
1	Rt3meta	0	1	0	0	0	0			0	160	70	27.3	131	76	59		1	1	1	0	0	10	0	0	0	0	0	1	0	87.2	2	0			0			0	0	0				0	0		1	0
1	Lt23t	1	1	0	0	0	0			1	160	65	25.4	160	60	75		1	1	1	0	0	40	0	1	1	0	0	1	0	32.9	3	0			0			0	0	0				0	0		1	0
1		0	1	0	0	0	0			0			20.99	145	69	75		1	1	1	1	0		0	1	0	1	0	0	0	80.5	2	0			0			0	0	0				0	0		1	1
0		0	0	1	0	0	0			1	162	53	20.2	154	80	102		1	1	1	0	0		0	0	0	0	1	1	1	4.7	5	0			0			1	0	1	360	1	12	0	0		1	1
1	Lt2t	1	1	0	0	0	0			1	172	78	26.4	110	39	81		1	1	0	1	0	12	0	0	0	0	0	0	0	73.8	2	0		1st AV	0			1	0	1	600	1		1	0		0	0
0		0	0	0	1	0	0			1	162	50	19.1	143	74	71		1	1	1	0	0		0	0	0	0	1	0	0	122.9	1	0			0			1	1	0	576	1		1	1		0	0
1		1	1	0	0	0	0			1	175	82	26.8	123	59	69		1	1	0	1	0		0	0	0	0	1	1	1	6.9	5	0			0			0	0	0				0	0		1	0
1	Rt 25 meta	1	1	0	0	0	0			1	170	72	24.9	159	68	91		1	1	1	0	0	?	0	0	0	0	0	1	1	9.4	5	0		!st AV, RBBB	0			1	1	0	360	0		1	1		1	1
1	Rt1t	0	1	0	0	0	0			1	165	48	17.6	193	80	76		1	1	0	0	1	20	0	0	0	0	0	1	1	7.6	5	0		1st AV	0			0	0	0				0	0		1	1
0	Lt15t	1	1	0	0	1	0			1	159	65	25.7	147	95	83		0	0	0	0	0	0.	0	0	0	0	1	0	0	123.1	1	0			0			1	1	0	240	0		0	0		0	0
0		0	0	1	0	0	0			0	160	54	21.1	134	79	83		0	0	0	0	0	0.	0	0	0	0	0	0	0	150.6	1	0			0			0	0	0				0	0		0	0
0		0	0	1	0	0	0			1	160	52	20.3	130	84	72		1	0	0	0	0		0	0	0	0	1	1	1	46.3	5	0			0			0	0	0				1	0		0	0
1	Lt1t,2meta	0	1	0	0	0	0			1	167	68	24.4	150	61	86		1	1	1	0	0	?	0	0	0	0	0	1	1	5.3	5	1	Echo		0			0	0	0				0	0		1	0
1	Rt1t	0	1	0	0	0	0			1	164	67	24.9	159	59	63		1	1	1	0	0	35	0	0	0	0	0	1	0	36.2	3	0		RBBB	0			0	0	0				0	0		0	0
0		0	0	1	0	1	0			1	174	76	25.1	127	76	84		0	0	0	0	0		0	0	0	0	0	0	0	114.8	1	0			0			1	1	0	36	1		1	1		0	0
0		0	0	1	0	0	0			1	166	66	24	157	77	78		1	1	1	0	0	30	0	1	0	1	0	1	1	8.4	5	0			0			0	0	0				0	0		0	0
0		0	0	1	0	0	0			1	166	63	22.9	120	65	72		0	0	0	0	0		1	0	0	0	0	0	0	152.4	1	0		RBBB	0			1	1	0	600	2		1	1		0	0
0		0	0	1	0	0	0			1	171	72	24.6	146	72	71		1	0	0	0	0		0	1	0	1	0	0	0	87	2	0			0			1	1	0	480	1		1	1		1	0
1	Lt14t	0	1	0	0	0	0			0	156	62	25.5	146	61	64		0	1	1	0	0		0	0	0	0	0	0	0	96.2	1	0			0			0	0	0				0	0		0	0
1	Rt5t	1	1	0	0	0	0			1	168	69	24.4	107	55	68		1	1	1	0	0	35	0	0	0	0	0	1	1	11.8	5	0			0			1	0	1			240	0	0		1	1
1		0	1	0	0	0	0			1	163	64	24.1	157	75	82		1	1	1	0	0		0	1	0	1	1	0	0	98.6	1	0			0			1	0	1	600	3	360	0	0		1	1
1		0	1	0	0	0	0			1	173	59	19.7	165	91	96		1	1	0	1	0	?	0	0	0	0	0	0	0	72.2	2	0		1st AV	0			1	1	0	600	1		1	1		0	0
0		0	0	0	1	0	0			0	157	56	22.7	160	57	77		1	1	0	0	0	20	0	0	0	0	0	0	0	112.5	1	0			0			0	0	0				0	0		1	1
1	Lt1t	1	1	0	0	0	0			0	150	67	29.8	135	65	66		1	1	0	0	0	15	1	0	0	0	0	0	0	137.3	1	0			0			0	0	0				0	0		1	1
1	Lt. malleolar	1	1	0	0	0	0			0	152	51	22.1	167	54	79		1	1	1	0	0	23	0	0	0	0	0	1	1	7.1	5	0			0			0	0	0				0	0		0	0
1	Lt4t	1	1	0	0	0	0			0	153	53	22.6	171	75	79		1	1	1	0	0	25	0	0	0	0	0	0	0	62.2	2	0			0			0	0	0				0	0		1	0
1		0	1	0	0	0	0			1	167	65	23.3	153	81	78		1	1	1	0	0		0	0	0	0	0	0	0	105.7	1	0			0			0	0	0				0	0		1	1
0		0	0	1	0	0	0			1	163	78	29.4	175	74	84		1	1	1	0	0	35	0	0	0	0	0	0	0	82.8	2	0			0			1	1	0	120	1		1	1		1	1
1		1	1	0	0	0	0			1	170	75	26	139	86	100		1	1	1	1	0		1	0	0	0	1	1	1	6.6	5	0			0			0	0	0				0	0		1	1
1	Rt1 / Lt14t	1	1	0	0	0	0			0	150	51	22.7	153	59	100		1	1	1	0	0	20	1	0	0	0	0	1	1	8.9	5	1	Echo		0			0	0	0				0	0		1	1
1		0	1	0	0	1	0			0	155	63	26.2	146	66	77		1	1	0	1	0		0	0	0	0	0	0	0	100.8	1	0			0			0	0	0				0	0		0	0
1		0	1	0	0	0	0			1	165	73	26.8	146	71	90		1	1	1	0	0		0	0	0	0	0	1	0	34.9	3	0			0			1	0	1	600	2	84	1	0		0	0
0		0	0	1	0	0	0			1	171	65	22.2	148	80	68		1	1	0	0	0	10	0	0	0	0	0	0	0	90.3	1	0			0			1	0	1	468	4	12	0	0		1	1
1		0	1	0	0	0	0			1	173	70	23.4	122	82	64		1	1	0	1	0		0	0	0	0	0	0	0	130.1	1	0			0			0	0	0				0	0		0	0
1	Rt.meta15t	1	1	0	0	0	0			1	166	61	22.1	120	56	52		0	1	1	0	0	30	1	0	0	0	0	0	0	96.5	1	0			0			0	0	0				0	0		1	1
1		0	1	0	0	0	0			0	161	61	23.5	152	72	81		0	1	0	1	0		0	0	0	0	0	0	0	100.6	1	0			0			0	0	0				0	0		0	0
1	Lt13t	1	1	0	0	0	0			0	151	64	28.1	113	44	85		1	1	1	0	0	20	0	1	0	1	1	1	1	9.9	5	0		AVB1	0			0	0	0				0	0		0	0
1	Rt5meta	0	1	0	0	0	0			0	158	71	28.4	148	67	70		1	1	0	1	0	15	0	1	0	1	0	0	0	88.8	2	0		LBBB	1	1	3	0	0	0				0	0		0	0
1	Rt.foot	0	1	0	0	0	0			0	156	78	32.1	167	79	77		0	1	1	0	0	10	0	0	0	0	0	0	0	85.4	2	0			0			0	0	0				0	0		1	0
1	Lt.Lat	1	1	0	0	0	0			1	163	55	20.7	149	75	110		1	1	0	0	0	16	0	1	0	1	1	0	0	83.8	2	0		tachycardia sinus	0			0	0	0				0	0		0	0
1		0	1	0	0	0	0			1	168	67	23.7	147	81	73		1	1	1	0	0		0	0	0	0	1	0	0	82.7	2	0			0			0	0	0				0	0		1	1
1	Lt1t	1	1	0	0	0	0			1	176	74	23.9	109	67	86		0	1	0	0	0	35	0	0	0	0	1	0	0	114.1	1	0			0			0	0	0				1	1		1	1
1	Rt.toe	0	1	0	0	0	0			0	156	73	30	133	91	85		1	1	0	0	0	20	0	0	0	0	0	0	0	164.6	1	0			0			0	0	0				0	0		1	1
1		0	1	0	0	0	0			1	162	66	25.1	147	67	74		1	1	1	0	0		0	0	0	0	1	0	0	86.6	2	0			0			0	0	0				0	0		1	1
1		0	1	0	0	0	0			1	177	83	26.5	172	83	88		1	1	1	0	0		0	0	0	0	0	1	1	58.5	5	0			0			1	1	0	360	1		0	0		0	0
1	Rt2t	0	1	0	0	0	0			1	164	66	24.5	130	70	68		0	1	1	0	0	15	0	0	0	0	0	0	0	108.4	1	0			0			0	0	0				1	0		0	0
1	LT.toe	0	1	0	0	0	0			0	144	45	21.7	113	93	68		0	1	0	0	0	5.	0	0	0	0	1	0	0	221.3	1	0			0			0	0	0				0	0		1	1
1	Rt3meta	1	1	0	0	0	0			1	173	78	26.1	120	70	66		0	1	1	0	0	8.	0	0	0	0	0	0	0	52.3	3	1	Echo, ECG		0			0	0	0				1	1		0	0
0		0	0	1	0	0	0			1	160	63	24.6	132	61	71		1	1	1	0	0		0	0	0	0	1	0	0	73.2	2	0			0			1	1	0	480	0		0	0		1	1
1		0	1	0	0	0	0			1	168	64	22.7	137	57	73		1	1	0	1	0		0	0	0	0	1	1	1	11.5	5	1	Echo		0			1	1	0	360	1		1	1		1	1
1		0	1	0	0	0	0			1	165	63	23.1	156	56	79		1	1	1	0	0		0	0	0	0	0	1	0	68.1	2	0			0			0	0	0				0	0		1	0
1		0	1	0	0	0	0			0	144	49	23.6	193	103	96		1	1	1	0	0		0	0	0	0	0	1	1	7.7	5	0			0			0	0	0				0	0		0	0
1		0	1	0	0	0	0			1	165	51	18.7	177	75	101		0	1	0	1	0		0	0	0	0	0	0	0	97.6	1	1	Echo		0			1	0	1	600	1	72	1	0		1	1
1		0	1	0	0	0	0			1	166	66	24	200	81	76		0	1	0	1	0		0	0	0	0	0	0	0	111.7	1	0			0			0	0	0				0	0		1	1
1		1	1	0	0	0	0			0	157	67	27.2	147	67	78		1	1	0	1	0		0	0	0	0	0	0	0	78.9	2	0			0			0	0	0				0	0		1	1
1	Lt4t	1	1	0	0	0	0			1	174	61	20.1	149	72	85		0	1	0	0	0	15	0	0	0	0	0	0	0	115.9	1	0			0			1	1	0	372	1		0	0		1	0
1		0	1	0	0	0	0			1	171	71	24.3	166	70	79		0	1	0	1	0		0	0	0	0	0	0	0	98.1	1	0			0			1	1	0	480	1		0	0		1	1
0	Rt.mid	1	1	0	0	0	0			1			20.99	115	84	92		1	0	0	0	0		0	0	0	0	0	1	0	59	3	0			0			1	1	0	456	0		1	0		1	1
1		1	1	0	0	0	0			0	153	53	22.6	188	96	95		0	1	1	0	0		0	0	0	0	1	1	0	41	3	0			0			0	0	0				0	0		1	1
1		0	1	0	0	0	0			1	178	75	23.7	155	83	66		1	1	0	1	0		0	1	0	1	1	0	0	69.1	2	0			0			0	0	0				0	0		1	1
1		1	1	0	0	0	0			1	165	71	26	189	79	67		0	1	1	0	0		0	0	0	0	0	1	0	63.4	2	0			0			0	0	0				0	0		1	1
1	Rt12t	1	1	0	0	0	0			1	170	71	24.6	145	73	112		1	1	0	0	0	21	0	0	0	0	0	1	1	6.4	5	1	Echo		0			1	0	1	480	1	12	0	0		1	1
0		0	0	1	0	0	0			1			20.99	153	89	89		0	1	0	0	1		0	0	0	0	1	0	0	82	2	1	Echo		0			1	0	1	660	3	36	1	0		0	0
1		0	1	0	0	0	0			1	166	60	21.8	152	711	83		1	1	1	0	0		0	0	0	0	1	0	0	79	2	0			0			0	0	0				0	0		1	1
1		0	1	0	0	0	0			1	155	47	19.6	162	96	76		0	1	1	0	0		0	0	0	0	0	1	0	64.3	2	0			0			0	0	0				1	1		1	1
0		0	0	1	0	1	0			1	169	71	24.9	129	81	78		0	0	0	0	0		0	0	0	0	0	0	0	120.8	1	0			0			1	1	0	156	1		1	1		0	0
1	Lt.13t	1	1	0	0	0	0			1			20.99	117	66	68		0	1	1	0	0	25	0	0	0	0	0	0	0	65.8	2	0		AVB1	0			0	0	0				0	0		1	1
1	Lt.heel	1	1	0	0	0	0			1	150	53	23.6	157	54	77		0	1	0	0	0	0.	0	0	0	0	0	0	0	79.8	2	0			0			0	0	0				0	0		1	1
1	Rt1t	0	1	0	0	0	0			1	160	60	23.4	143	67	84		1	1	0	0	0	18	0	1	0	1	0	0	0	112.9	1	0			0			1	0	1	240	1	252	0	0		1	1
0		0	0	0	1	0	0			1	174	75	24.8	142	69	64		1	1	0	1	0		0	0	0	0	0	0	0	75.3	2	1	EKG		0			1	1	0	600	1		0	0		0	0
0		0	0	1	0	0	0			0	158	59	23.6	128	74	59		0	0	0	0	0		1	0	0	0	0	0	0	93	1	0			0			0	0	0				0	0		0	0
1		1	1	0	0	0	0			1			20.99	116	56	76		1	1	0	1	0		0	0	0	0	0	0	0	113.7	1	0			0			1	0	1			180	1	1		1	1
0		0	0	1	0	0	0			0			20.99	164	82	132		0	0	0	0	0	0.	0	0	0	0	0	0	0	133.7	1	0			0			0	0	0				0	0		0	0
1	Rt.meta / Lt.2,4t	1	1	0	0	0	0			1	173	64	21.4	172	68	58		1	1	1	0	0	40	0	0	0	0	1	1	1	9.3	5	1	EKG		0			0	0	0				0	0		1	1
1	Lt1 meta	0	1	0	0	0	0			0	160	53	20.7	166	65	73		1	1	0	1	0	15	0	0	0	0	0	0	0	131.7	1	0			0			0	0	0				0	0		1	0
1		1	1	0	0	0	0			1	160	61	23.8	172	68	78		1	1	0	1	0		0	0	0	0	0	0	0	128.8	1	0			0			1	0	1	120	0	480	1	0		1	1
1	Rt4t	0	1	0	0	0	0			1	170	70	24.2	157	76	83		1	1	1	0	0	20	0	0	0	0	0	0	0	67.6	2	0			0			0	0	0				0	0		0	0
1		0	1	0	0	0	0			1	167	69	24.7	167	78	72		1	1	1	0	0		0	0	0	0	0	0	0	63.2	2	0			0			1	1	0	540	1		1	1		1	1
1		0	1	0	0	0	0			1	179	81	25.3	137	77	100		0	1	0	1	0		0	0	0	0	0	0	0	99.7	1	1	Echo		0			0	0	0				0	0		0	0
1	Rt1t	0	1	0	0	0	0			0	146	56	26.3	134	80	81		1	1	1	0	0	5.	0	0	0	0	1	0	0	64.6	2	0		Tachycardia Sinus	0			1	0	1	300	0	72	0	0		0	0
0		0	0	1	0	0	0			1	166	69	25	114	70	69		1	1	0	0	1	0.	1	0	0	0	0	0	0	125.6	1	1	EKG, echo		0			1	1	0	540	1		1	1		1	1
0		0	0	1	0	0	0			1	165	50	18.4	122	46	92		0	0	0	0	0	0.	0	0	0	0	0	0	0	57.7	3	0			0			0	0	0				0	0		1	1
1		1	1	0	0	0	0			0	159	60	23.7	142	63	86		0	1	1	0	0		0	1	0	1	1	1	1	10.9	5	0			1	4	3	0	0	0				0	0		1	1
1		0	1	0	0	0	0			1	170	58	20.1	168	71	75		1	1	1	0	0		0	1	0	1	0	1	1	10.1	5	0			0			0	0	0				0	0		1	0
1		0	1	0	0	0	0			1	160	44	17.2	125	65	82		1	1	1	0	0		0	0	0	0	1	1	0	75	2	0			0			1	0	1	360	1	60	1	0		1	1
0		0	0	1	0	1	0			1	172	76	25.8	103	66	54		0	0	0	0	0		0	0	0	0	1	0	0	101.4	1	0			0			1	0	1	396	0	12	1	0		0	0
0		0	0	1	0	0	0			1	159	57	22.5	135	64	67		0	0	0	0	0		0	0	0	0	0	0	0	157.3	1	0			0			1	0	1	360	1	2	0	0		0	0
0		0	0	1	0	0	0			1	159	76	30.1	161	59	62		1	0	0	0	0		0	0	0	0	0	0	0	83.3	2	0			0			1	1	0	660	1		0	0		1	1
1	Rt.Dorsum,tibial	1	1	0	0	0	0			0	162	55	21	129	59	86		1	1	0	0	0	7.	0	1	0	1	0	0	0	178	1	0			0			0	0	0				0	0		1	1
0	Lt.Dorsum,tibial	1	1	0	0	1	0			1	170	60	20.8	122	77	91		0	0	0	0	0	0.	0	0	0	0	0	0	0	163.6	1	0			0			1	1	0	492	1		0	0		1	1
1	Lt2t	0	1	0	1	0	0			1	167	52	18.6	137	68	87		1	1	0	1	0	28	0	0	0	0	0	1	1	8.8	5	0			0			1	1	0	600	1		0	0		1	1
1		0	1	0	0	0	0			1	158	56	22.4	146	120	86		1	1	0	1	0		0	0	0	0	0	0	0	68.9	2	0			0			1	0	1	420	2	168	0	0		1	1
1		0	1	0	0	0	0			1	171	61	20.9	192	71	82		1	1	1	0	0		0	1	0	1	1	1	1	7.6	5	0			0			0	0	0				0	0		1	1
1		1	1	0	0	0	0			1	178	68	21.6	139	70	80		1	1	0	1	0		0	0	0	0	1	0	0	60.3	2	0			0			0	0	0				1	1		1	0
1		0	1	0	0	0	0			1	161	54	20.8	149	56	68		1	1	0	1	0		0	1	0	1	0	0	0	98.2	1	0			0			1	0	1	480	2		0	0		1	1
1		0	1	0	0	0	0			0			20.99	90	48	94		1	1	0	0	1		0	0	0	0	0	0	0	154.8	1	1	Echo		0			0	0	0				0	0		1	1
1		0	1	0	0	0	0			0			20.99	137	43	48		1	1	1	0	0		0	1	0	1	1	1	1	7.8	5	0			1	1	3	0	0	0				0	0		1	1
0		0	0	0	1	0	0			1	178	88	27.8	173	73	65		0	1	1	0	0	15	0	0	0	0	1	0	0	72.6	2	0		RBBB	0			0	0	0				0	0		1	1
1		1	1	0	0	0	0			1	167	55	19.7	160	68	67		0	1	1	0	0		0	0	0	0	1	0	0	122.9	1	0			0			1	1	0	480	0		1	1		0	0
1	Rt1t,lat	1	1	0	0	0	0			1	174	92	30.4	148	86	61		1	1	1	0	0	20	0	0	0	0	0	0	0	102.2	1	0			0			0	0	0				1	1		1	1
1		1	1	0	0	0	0			1	178	61	19.3	178	85	60		1	1	1	0	0		0	0	0	0	0	1	1	6.4	5	0			0			0	0	0				0	0		0	0
1		1	1	0	0	0	0			1	167	61	21.9	131	61	77		1	1	0	1	0		0	0	0	0	0	1	0	47.3	3	0			0			0	0	0				0	0		1	1
1		1	1	0	0	0	0			1	163	73	27.5	123	61	73		1	1	0	1	0		0	0	0	0	1	0	0	79.3	2	0			0			1	1	0	480	1		0	0		1	0
1		1	1	0	0	0	0			1	161	51	19.7	110	56	71		0	1	0	1	0		0	0	0	0	0	1	1	8.3	5	0			0			0	0	0				0	0		1	1
1		0	1	0	0	0	0			1	170	63	21.8	120	60	110		1	1	0	1	0		0	0	0	0	0	1	0	12.4	5	0			0			1	1	0				1	1		0	0
1		0	1	0	0	0	0			0	142	50	24.8	147	55	63		1	1	1	0	0		0	0	0	0	1	1	0	8.6	5	0			0			0	0	0				0	0		0	0
1		0	1	0	0	0	0			1	162	58	22.3	128	55	65		1	1	0	1	0		0	0	0	0	1	1	1	5.8	5	0			0			0	0	0				0	0		1	1
1	Rt3meta	1	1	0	0	0	0			1	172	74	25	158	71	81		1	1	1	0	0	30	0	1	0	1	0	0	0	83.1	2	0			0			0	0	0				0	0		0	0
1		0	1	0	0	0	0			1	167	50	17.9	200	78	85		1	1	0	1	0		0	1	0	1	1	1	1	14.1	5	0			0			1	0	1	480	1	120	1	0		0	0
1		1	1	0	0	0	0			1	169	58	20.3	136	65	73		0	1	1	0	0		0	0	0	0	1	0	0	75.5	2	0			0			0	0	0				0	0		0	0
1	Lt1t	1	1	0	0	0	0			0	157	45	18.3	125	48	69		1	1	0	1	0	20	0	0	0	0	0	1	1	6	5	0		LVH	0			0	0	0				0	0		0	0
1		1	1	0	0	0	0			1	168	63	22.3	189	84	68		1	1	1	0	0		0	0	0	0	1	1	1	5.1	5	0			0			1	1	0	360	1		0	0		0	0
1	Rt meta	0	1	0	0	0	0			1	160	48	18.8	143	64	74		1	1	0	1	0	10	0	0	0	0	0	0	0		1	0		Q-wave	0			1	1	0	360	1		0	0		1	1
1		0	1	0	0	0	0			1	165	70	25.7	105	54	85		1	1	0	1	0		0	0	0	0	1	1	1	12.3	5	0			0			0	0	0				0	0		0	0
1		1	1	0	0	0	0			1	166	76	27.6	180	53	77		1	1	0	1	0		0	0	0	0	1	0	0	67.9	2	0			0			0	0	0				0	0		0	0
1	Rt.1t	0	1	0	0	0	0			1	161	52	20.1	161	59	63		0	1	0	0	0	3.	0	0	0	0	0	0	0	140	1	0			0			0	0	0				0	0		0	0
1	Lt..125	1	1	0	0	0	0			1	158	51	20.4	156	68	65		1	1	0	0	0	30	0	0	0	0	1	1	1	9.4	5	0			0			0	0	0				0	0		0	0
1		1	1	0	0	0	0			1	165	67	24.6	182	81	66		0	1	1	0	0		0	0	0	0	0	0	0	94	1	0			0			1	0	1	360	1	360	1	0		0	0
1		0	1	0	0	0	0			1	173	64	21.4	124	56	63		1	1	0	1	0		0	1	0	1	1	1	1	6.4	5	0			0			1	1	0	600	1		0	0		0	0
1		1	1	0	0	0	0			1	170	70	24.2	92	49	40		1	1	1	0	0		0	0	0	0	1	1	1	72.5	5	0			0			0	0	0				0	0		1	1
1	Lt4t	1	1	0	0	0	0			1	164	67	24.9	149	60	76		0	1	1	0	0	40	0	0	0	0	0	0	0	120.1	1	0		T-wave	0			0	0	0				0	0		1	1
1		0	1	0	0	0	0			1	161	51	19.7	162	64	65		0	1	1	0	0		0	0	0	0	1	1	0	65.2	2	0			0			1	0	1	480	1	36	1	1		0	0
1	Rt5t	0	1	0	0	0	0			1	162	64	24.4	168	64	89		1	1	1	0	0	20	0	0	0	0	0	1	1	5	5	0		LVH	0			1	1	0	480	0		0	0		1	1
0		0	0	1	0	0	0			1	163	61	23	121	53	45		1	1	1	0	0	7.	0	0	0	0	0	0	0	113.4	1	0			0			1	1	0	480	1		0	0		1	0
0		0	1	0	0	1	0			1	165	70	25.7	157	77	75		1	0	0	0	0		0	0	0	0	0	0	0	176	1	0			0			1	1	0	300	1		0	0		0	0
1	Rt.foot	1	1	0	0	0	0			1	168	61	21.6	137	75	100		1	1	0	0	0	4.	0	0	0	0	0	0	0	78.5	2	0		ta	0			0	0	0				0	0		0	0
1	Lt1t	0	1	0	0	0	0			1	167	82	29.4	131	69	73		1	1	0	1	0	5.	0	0	0	0	0	0	0	57.4	3	0			0			0	0	0				0	0		1	1
1	Rt 13 meta	1	1	0	0	0	0			1	166	69	25	199	98	87		1	1	0	1	0	1.	0	0	0	0	0	1	0	29.8	4	0		ST. ele	0			1	1	0	360	0		0	0		0	0
1	Lt heel	1	1	0	0	0	0			1	170	78	27	129	55	70		1	1	1	0	0	17	0	0	0	0	0	1	0	55	3	1	Echo, ECG		0			0	0	0				0	0		0	0
1	Rt5meta	1	1	0	0	0	0			0	153	51	21.8	150	80	85		0	1	1	0	0	0.	0	0	0	0	0	0	0	174.5	1	0			0			0	0	0				0	0		0	0
0		0	0	1	0	0	0			1			20.99	144	76	77		1	1	0	0	0	15	0	0	0	0	0	0	0	106.8	1	0			0			1	0	1	384	1	132	0	0		1	1
0	Rt2t	1	1	0	0	0	0			1	169	68	23.8	130	100	100		1	0	0	0	0		0	0	0	0	0	0	0	116.7	1	1	Echo		1	1	3	1	0	1	600	1	240	1	0		0	0
1	Rt5t, Lt25meta	1	1	0	0	0	0			1	168	57	20.2	159	79	102		1	1	1	0	0	30	0	0	0	0	0	1	1	6.3	5	0		PSVC	0			1	0	1	360	1	240	1	0		1	1
1	Rt.Dorsum	1	1	0	0	0	0			1	175	76	24.9	125	74	77		1	1	1	0	0	30	0	0	0	0	0	1	1	8.2	5	0			1	0	0	1	0	1	360	2	216	1	0		1	1
1	Rt1t	0	1	0	0	0	0			1	165	57	20.9	136	59	68		1	1	0	1	0	25	0	0	0	0	0	1	0	59.9	3	0			0			1	0	1	360	1	360	1	0		1	1
0	Both toe	0	1	0	0	0	0			1	171	66	22.6	132	78	86		1	0	0	0	0		0	0	0	0	0	1	0	33.5	3	0		RBBB	0			1	1	0	360	2		1	0		1	0
1	Rt4t	0	1	0	0	0	0			1	163	53	19.9	107	56	92		0	1	0	1	0	30	0	0	0	0	0	0	0	138.1	1	1	Echo, ECG		0			0	0	0				0	0		1	1
1	Rt4t	0	1	0	0	0	0			1	165	53	19.5	187	89	78		0	1	0	0	1	1.	0	1	0	1	0	0	0	85	2	0		Prolonged QT	0			1	1	0	480	0		1	1		1	1
1	Lt1t	1	1	0	0	0	0			0	150	50	22.2	129	50	90		0	1	1	0	0	30	0	0	0	0	0	1	1	6.3	5	0		ST dep	0			0	0	0				0	0		1	1
1	Lt45t	0	1	0	0	0	0			0	164	73	27.1	161	64	81		1	1	0	1	0	40	0	0	0	0	0	1	1	9.2	5	0		RBBB	0			0	0	0				0	0		1	1
0	Rt12t	1	1	0	0	1	0			0	150	40	17.8	142	45	83		0	0	0	0	0		0	0	0	0	0	0	0	224.6	1	0		T-wave	0			1	1	0	480	1		0	0		0	0
1	Rt	1	1	0	0	0	0			0	155	40	16.6	133	40	70		1	1	0	0	0	30	0	0	0	0	1	0	0	49.1	3	0		Tachycardia Sinus / RBBB	0			0	0	0				0	0		1	1
0		0	0	1	0	0	0			1	163	60	22.6	120	80	90		0	0	0	0	0		0	0	0	0	0	0	0	110.4	1	0			0			0	0	0				1	1		0	0
1	Rt15meta	1	1	0	0	0	0			1	177	79	25.2	147	77	77		1	1	1	0	0	5.	0	0	0	0	0	0	0	101.2	1	0		tachycardia	0			1	1	0	360	1		1	1		0	0
0		0	0	1	0	0	0			0	154	54	22.8	121	73	88		1	0	0	0	0		1	0	0	0	0	0	0	127.4	1	0		PAC	0			1	0	1	240	1	120	1	1		1	1
0		0	0	1	0	0	0			1	166	70	25.4	154	77	77		1	1	0	1	0	12	0	1	0	1	0	0	0	110.3	1	0		ST ele	0			1	0	1	480	1	120	0	0		0	0
1	Lt1,5t	0	1	0	0	0	0			1	153	48	20.5	158	46	62		1	1	0	1	0	?	0	0	0	0	0	0	0	7.9	5	0		ST dep, T-wave	0			1	0	1	480	1	120	1	0		1	1
1	Rtt	0	1	0	0	0	0			1	173	62	20.7	147	79	100		1	1	0	1	0	10	0	1	0	1	0	0	0	119.6	1	0			0			0	0	0				0	0		1	0
1	Lt2t	0	1	0	0	0	0			1	171	70	23.9	164	56	100		1	1	0	1	0	10	0	0	0	0	0	0	0	70.8	2	0			0			1	0	1	552	0	156	1	0		1	1
0		0	0	0	1	1	0			1	177	70	22.3	152	76	116		0	0	0	0	0		0	0	0	0	0	0	0	123	1	0		LVH	0			1	1	0	240	1		1	1		1	1
1	Rt5meta	1	1	0	0	0	0			0	160	62	24.2	180	70	92		1	1	1	0	0	?	0	0	0	0	0	1	0	12.8	5	0		Prolonged QT	0			0	0	0				0	0		1	1
1	Rt2t	0	1	0	0	0	0			0			20.99	135	77	90		1	1	0	0	0	20	1	0	0	0	1	0	0	133.3	1	0			0			0	0	0				0	0		1	0
1	Rt1t	1	1	0	0	0	0			1	169	62	21.7	149	85	84		0	1	0	1	0	20	0	0	0	0	0	0	0	93.5	1	0			0			0	0	0				0	0		1	1
1	Rt2t	0	1	0	0	0	0			1	165	52	19.1	176	91	87		1	1	1	0	0	20	0	1	0	1	0	1	0	75.5	2	0		RBBB	0			1	1	0	456	0		1	0		0	0
0	Lt1t	0	1	0	0	1	0			1	175	80	26.1	139	81	80		0	0	0	0	0		0	0	0	0	0	0	0	109.9	1	0		intraventricular block	0			1	1	0	252	2		1	1		0	0
1	Lt3t	0	1	0	0	0	0			1	165	98	36	140	60	70		1	1	0	1	0	35	0	0	0	0	0	0	0	48.8	3	0			0			0	0	0				0	0		1	0
1	Rt2,Lt1t	1	1	0	0	0	0			1	170	79	27.3	103	58	77		1	1	1	0	0	11	0	0	0	0	0	0	0	88.8	2	0		Tachycardia Sinus	0			0	0	0				1	0		0	0
1	Rt2,4t	1	1	0	0	0	0			1	176	52	16.8	167	75	97		1	1	0	0	0	10	0	1	0	1	1	0	0	121	1	0			0			0	0	0				0	0		0	0
1	Rt.heel	1	1	0	0	0	0			1	155	49	20.4	176	85	97		1	1	1	0	0	20	0	0	0	0	0	1	0	59.8	3	0		RBBB	0			0	0	0				0	0		0	0
1	Lt34t	1	1	0	0	0	0			1	176	67	21.6	114	55	70		1	1	0	1	0	2.	0	1	0	1	1	0	0	61.8	2	0			0			1	1	0	600	1		0	0		1	1
1	Rt1t	0	1	0	0	0	0			1	168	87	30.8	130	70	100		1	1	0	1	0	20	0	0	0	0	0	0	0	47.3	3	0		1st AV	0			0	0	0				1	1		1	1
1	Rt12meta	1	1	0	0	0	0			1	169	61	21.4	168	82	86		0	1	1	0	0	30	0	0	0	0	0	1	1	5.7	5	0		tachycardia	0			0	0	0				1	0		1	1
1	Lt5t	0	1	0	0	0	0			1	166	70	25.4	184	86	80		1	1	0	0	1	0.	0	0	0	0	0	1	0	8.1	5	0			0			1	1	0	600	1		1	1		1	1
1	Rt45t	1	1	0	0	0	0			1	172	58	19.6	150	70	89		0	1	0	1	0	0.	0	0	0	0	0	0	0	87.5	2	0			0			1	1	0	360	1		1	0		1	1
1	Lt23meta	1	1	0	0	0	0			1	166	69	25	187	86	90		0	1	0	1	0	20	0	0	0	0	0	0	0	29.5	4	0		T-wave	0			0	0	0				0	0		0	0
1	Lt foot	0	1	0	0	0	0			1	163	60	22.6	165	103	78		1	1	1	0	0	20	0	0	0	0	0	1	0	40.2	3	0		T-wave	1	1	3	1	1	0	600	1		0	0		1	1
1	Rt3t	0	1	0	0	0	0			1			20.99	159	78	92		1	1	0	0	0	15	0	0	0	0	1	0	0	53.1	3	1	Chart/EKG		0			1	1	0	600	1		1	1		1	1
1	Lt25t	0	1	0	0	0	0			1	156	55	22.6	161	82	72		1	1	0	1	0	20	0	0	0	0	0	0	0	199.6	1	0			0			0	0	0				1	1		1	1
1	Rt1t	0	1	0	0	0	0			0	147	40	18.5	140	40	69		0	1	0	0	0	2.	0	0	0	0	0	1	1	12.3	5	0			0			0	0	0				0	0		1	1
1	Rt35t	1	1	0	0	0	0			0	160	80	31.2	127	44	69		1	1	0	0	0	20	0	0	0	0	0	1	1	12.7	5	0			0			0	0	0				0	0		1	1
1		0	1	0	0	0	0			1	171	60	20.5	160	71	64		0	1	0	1	0	20	0	0	0	0	0	1	1	7.2	5	0		T-wave	1	1	3	1	0	1	360	1		0	0		1	1
0	Rt foot	0	1	0	0	0	0			1	171	71	24.3	124	59	91		0	0	0	0	0		0	1	1	0	0	0	0	122.5	1	0			0			1	1	0	480	0		1	0		0	0
1	Rt foot	0	1	0	0	0	0			1	175	74	24.2	151	74	89		1	1	1	0	0	10	0	1	0	1	0	1	1	15.8	5	1	Echo, ECG		1	1	3	0	0	0				0	0		0	0
1	Lt1t	1	1	0	0	0	0			1	163	62	23.3	155	63	72		0	1	0	1	0	10	1	0	0	0	0	0	0	86.3	2	0			0			1	1	0	600	0		0	0		1	0
1	Lt5t	0	1	0	0	0	0			0			20.99	123	59	80		0	1	1	0	0	20	0	0	0	0	0	1	0	39	3	0			0			0	0	0				0	0		1	1
1	Rt3t	1	1	0	0	0	0			1	162	51	19.4	109	60	88		0	1	0	1	0	30	0	0	0	0	0	0	0	79.1	2	0			0			1	1	0	600	0		0	0		0	0
1	Lt25meta	1	1	0	0	0	0			1	165	54	19.8	155	65	74		0	1	0	1	0	30	0	0	0	0	0	1	0	37.7	3	0			0			0	0	0				0	0		1	0
1	Rt13t	1	1	0	0	0	0			1	162	48	18.3	181	83	77		1	1	1	0	0	40	0	0	0	0	0	0	0	80.3	2	0			0			0	0	0				0	0		1	1
1	Rt5t, Lt5t	0	1	0	0	0	0			1	162	62	23.6	217	62	69		1	1	1	0	0	37	0	0	0	0	0	0	0	96.8	1	0		1st AV	0			0	0	0				0	0		1	0
1	Rt4t, Lt34meta	1	1	0	0	0	0			1	165	53	19.5	176	75	84		1	1	0	1	0	30	0	0	0	0	0	0	0	106	1	0		PVC	0			0	0	0				0	0		0	0
1	Rt23,5t	1	1	0	0	0	0			1	169	73	25.6	110	60	73		0	1	1	0	0	10	0	1	0	1	0	0	0	120.5	1	0			0			1	1	0	408	0		0	0		1	1
1	Lt.toe	1	1	0	0	0	0			1	182	76	22.7	188	100	94		1	1	1	0	0	15	0	0	0	0	0	0	0	92.2	1	0			0			1	1	0	516	0		1	0		1	1
0		0	0	1	0	0	0			1	152	61	26.4	144	85	80		1	1	0	1	0	6.	0	0	0	0	0	0	0	96.7	1	0		T-wave	0			1	1	0	360	1		0	0		1	1
0	Rt2t	0	1	0	0	0	0			1	171	74	25.3	130	80	69		0	0	0	0	0	0.	0	0	0	0	0	0	0	103.4	1	0			0			1	1	0	408	1		1	1		0	0
0		0	0	1	0	0	0			1	164	45	16.7	176	75	69		0	1	0	1	0	9.	0	0	0	0	0	0	0	122.1	1	0		ST ele	0			0	0	0				0	0		0	0
0		0	0	0	1	0	0			1	167	71	25.5	165	89	79		0	1	0	0	0	10	0	1	0	1	1	1	0	24	4	0			0			1	1	0	528	0		1	1		1	1
0		0	0	0	1	0	0			1	170	55	19	119	50	104		0	1	0	1	0	20	0	0	0	0	0	0	0	141.6	1	0			0			1	1	0	360	1		1	0		1	0
0		0	0	1	0	0	0			1	170	72	24.9	127	59	69		1	0	0	0	0		0	0	0	0	0	1	0	7.4	5	0			0			1	1	0	600	1		1	1		1	1
1	Rt1t	0	1	0	0	0	0			1	159	55	21.8	126	67	84		1	1	0	0	0	20	0	1	0	1	0	1	1	11.2	5	0			0			1	0	1	600	1	2	0	0		1	1
1	Rt1t	1	1	0	0	0	0			0	155	62	25.8	120	80	76		1	1	0	1	0	?	0	0	0	0	0	0	0	93.6	1	0		Q-wave	0			1	0	1	600	0	60	0	0		1	1
1	Rt1meta	0	1	0	0	0	0			1	160	50	19.5	138	68	88		1	1	0	1	0	1.	0	0	0	0	0	0	0	95.6	1	0			0			1	1	0	360	0		1	1		1	0
1	Rt1t	0	1	0	0	0	0			1	166	56	20.3	151	72	78		0	1	0	0	0	15	0	0	0	0	1	0	0	98.5	1	0			0			1	1	0	528	1		1	0		1	1
1	Rt.toe meta	1	1	0	0	0	0			1	165	50	18.4	198	86	80		1	1	1	0	0	16	0	1	0	1	1	0	0	127.4	1	0			0			0	0	0				0	0		1	1
1	Lt5t	1	1	0	0	0	0			1	168	73	25.9	160	58	79		1	1	1	0	0	20	0	0	0	0	0	0	0	77.2	2	0			0			0	0	0				0	0		1	0
0	Lt34t	1	1	0	0	0	0			1	157	56	22.7	190	70	80		1	0	0	0	0	0.	1	0	0	0	0	1	1	10.1	5	0			0			0	0	0				0	0		1	1
1	Rt1t	1	1	0	0	0	0			1	160	60	23.4	164	83	87		1	1	0	1	0	20	0	0	0	0	0	1	0	30.7	3	0			0			1	0	1		1	120	0	0		1	1
1	Lt4t	0	1	0	0	0	0			0	140	39	19.9	207	89	97		0	1	0	1	0		0	1	0	1	0	1	0	47.2	3	0			0			0	0	0				0	0		1	1
0		0	0	1	0	0	0			1	166	56	20.3	161	57	81		1	0	0	0	0		1	0	0	0	0	1	0	16	4	0			0			1	0	1	240	0	48	0	0		1	1
1	Rt5t	1	1	0	0	0	0			1	162	66	25.1	166	60	78		1	1	0	1	0	10	0	0	0	0	0	1	0	31.2	3	0			0			1	1	0	120	1		1	1		0	0
1	Rt1t	0	1	0	0	0	0			1	169	70	24.5	180	70	84		1	1	1	0	0	30	0	0	0	0	0	1	0	55.8	3	0			0			1	0	1	480	1	48	0	0		1	1
1	lt3meta	1	1	0	0	0	0			1	157	73	29.6	154	61	69		1	1	1	0	0	15	0	0	0	0	0	0	0	79.4	2	0			0			0	0	0				0	0		0	0
1	Lt plantar	1	1	0	0	0	0			0	150	64	28.4	135	64	108		1	1	1	0	0	?	0	1	0	1	0	1	0	36.7	3	0			1	4	3	0	0	0				0	0		1	1
0		0	1	1	0	0	0			1	165	70	25.7	176	72	101		0	1	0	1	0	3.	0	0	0	0	0	0	0	82.8	2	0			0			1	1	0	420	2		1	1		1	1
0	Rt45t	0	1	0	0	1	0			1	171	70	23.9	113	60	59		0	0	0	0	0		0	0	0	0	1	0	0	69.3	2	0			0			1	1	0	360	2		0	0		0	0
1		1	1	0	1	0	0			1	172	72	24.3	206	103	97		1	1	1	0	0	30	0	0	0	0	0	0	0	42.7	3	0			0			1	1	0	720	2		1	1		1	1
0		0	0	1	0	0	0			1	160	58	22.7	162	53	68		1	1	0	1	0		0	0	0	0	0	1	0	29.9	4	0			0			1	1	0	360	0		0	0		1	1
1	Lt1	1	1	0	0	0	0			1	168	74	26.2	130	85	84		1	1	0	1	0	13	0	0	0	0	0	0	0	152.2	1	1	ecg, echo		0			1	0	1	192	0	432	1	1		1	1
0		0	0	0	0	0	0	Asymptomatic		1	172	70	23.7	160	65	70		0	1	0	1	0	5.	1	0	0	0	1	0	0	121	1	0			0			1	1	0	420	1		0	0		1	1
1	Rt plantar	1	1	0	0	0	0			0	150	55	24.4	137	69	102		1	1	1	0	0	15	0	0	0	0	0	1	0	42.4	3	0			0			0	0	0				0	0		1	1
1	Rt124t	0	1	0	0	0	0			1	170	63	21.8	178	88	84		1	1	0	1	0	4.	0	0	0	0	0	0	0	93.3	1	0		LPFB	0			1	1	0	480	2		0	0		1	0
1	Rt1meta	1	1	0	0	0	0			0	152	72	31.2	162	71	101		0	1	0	1	0	8.	0	0	0	0	0	0	0	218.3	1	0			0			0	0	0				0	0		0	0
1	Rt13t	0	1	0	0	0	0			0	164	64	23.8	179	79	73		1	1	0	1	0	1.	0	1	0	1	0	0	0	114.9	1	0			0			1	1	0		0		0	0		0	0
1	Lt12t	1	1	0	0	0	0			0	147	59	27.3	144	87	75		1	1	0	1	0	27	1	0	0	0	0	0	0	36.7	3	0			0			0	0	0				0	0		1	0
1	Lt34t	0	1	0	0	0	0			1	157	60	24.3	153	52	72		1	1	0	1	0	35	0	0	0	0	0	1	0	61.2	2	0			0			0	0	0				0	0		1	1
1	Both toe	1	1	0	0	0	0			1	161	48	18.5	145	77	77		1	1	0	1	0	3.	0	0	0	0	0	0	0	123.5	1	0			0			0	0	0				0	0		1	1
1	Rt1t	0	1	0	0	0	0			1	160	61	23.8	159	59	68		1	1	1	0	0	40	1	1	0	1	1	0	0	66.2	2	0			0			1	0	1	336	1	312	0	0		1	1
0		0	0	0	1	0	0			1	170	46	15.9	185	84	84		0	0	0	0	0		0	0	0	0	0	0	0	103.4	1	0			0			1	0	1	360	1		1	0		0	0
0		0	1	0	0	0	0			1	165	66	24.2	123	70	55		0	0	0	0	0		1	0	0	0	0	0	0	122.4	1	0			0			1	1	0	240	1		1	1		0	0
0		0	0	1	0	0	0			1	159	65	25.7	151	52	64		1	1	0	1	0	?	0	0	0	0	0	0	0	137.6	1	0			0			1	1	0	600	0		0	0		1	1
1	Rt2t	0	1	0	0	0	0			1	173	65	21.7	167	70	77		0	1	0	1	0	25	0	0	0	0	0	0	0	72.3	2	0			0			1	1	0	240	1		1	1		1	1
1	Lt4t	1	1	0	0	0	0			0	153	78	33.3	130	60	100		1	1	0	1	0	20	0	0	0	0	0	0	0	121.5	1	0			0			0	0	0				0	0		1	1
1	Both toe	0	1	0	0	0	0			1	168	67	23.7	100	60	96		1	1	0	1	0	15	0	0	0	0	0	0	0	85.3	2	0			0			1	0	1	480	1	12	0	0		1	0
1	Ltfoot	0	1	0	0	0	0			1	176	75	24.2	142	45	56		1	1	0	1	0	20	0	0	0	0	0	0	0	69.2	2	0			0			1	0	1	600	0	180	0	0		1	1
0		0	0	1	0	0	0			1	170	63	21.8	155	90	74		0	1	0	1	0	1.	1	0	0	0	0	0	0	69.6	2	1	EKG		0			1	1	0	480	1		0	0		0	0
1	Ltfoot	0	1	0	0	0	0			1	168	60	21.3	129	44	57		1	1	1	0	0	35	0	0	0	0	0	1	1	8.9	5	0			0			0	0	0				0	0		1	1
0		1	1	0	0	0	0			0	159	54	21.4	117	76	80		1	0	0	0	0		0	0	0	0	0	0	0	149.4	1	0			0			1	1	0	180	0		1	1		0	0
1	Lt45meta	0	1	0	0	0	0			1			20.99	145	36	85		0	1	1	0	0	15	1	0	0	0	0	0	0	143.6	1	0		RBBB	0			1	1	0	720	1		0	0		1	1
1	Rt	0	1	0	0	0	0			1	168	68	24.1	182	75	101		1	1	1	0	0	30	0	0	0	0	1	1	0	30.9	3	0			0			1	1	0	660	0		0	0		1	0
1	Lt35t	1	1	0	0	0	0			0	150	71	31.6	204	83	87		1	1	0	1	0	25	0	0	0	0	0	1	1	11.2	5	0			0			0	0	0				0	0		0	0
1	Rt15t	1	1	0	0	0	0			1	173	65	21.7	172	69	71		1	1	0	0	1	?	0	0	0	0	0	0	0	149.9	1	0			0			1	0	1	480	1		1	1		1	1
1	Rt5t	0	1	0	0	0	0			0	168	65	23	117	83	84		1	1	1	0	0	20	0	0	0	0	0	1	0	42.1	3	0			0			0	0	0				0	0		1	1
1	Lt1t	0	1	0	0	0	0			0	160		20.99	143	52	62		1	1	0	0	1		0	0	0	0	0	0	0	121.3	1	0			0			0	0	0				0	0		1	1
1	Rt124t, Lt14t	0	1	0	1	0	0			1	165	56	20.6	163	93	90		1	1	0	1	0	10	1	0	0	0	0	1	1	13.3	5	0			1	2	3	1	0	1	420	1	14	1	0		1	1
0		0	0	1	0	0	0			0	163	55	20.7	164	86	112		1	0	0	0	0		0	0	0	0	1	1	0	62.8	2	0			0			1	0	1	600	1	240	1	0		1	1
0		0	0	1	0	0	0			1	162	77	29.3	160	68	61		0	0	0	0	0		0	0	0	0	0	0	0	89.4	2	0		Bradycardia	0			1	0	1	240	1	360	1	1		1	1
0		0	0	0	0	0	1	NSTEMI		0	151	49	21.5	159	58	62		1	1	0	1	0		0	0	0	0	0	0	0	99.1	1	0			0			0	0	0				0	0		1	1
1	Rt13t	0	1	0	0	0	0			1	175	63	20.6	145	65	85		1	1	1	0	0	30	0	0	0	0	1	1	1	8.8	5	0			0			1	0	1	480	3	120	1	0		0	0
1	Lt5t	1	1	0	0	0	0			1	157	61	24.7	130	60	100		1	1	0	1	0	30	0	0	0	0	0	1	1	22.7	5	0			1	0	0	0	0	0				0	0		1	1
0		0	0	1	0	1	0			1	167	70	25.1	115	87	68		0	0	0	0	0		0	0	0	0	0	0	0	111.5	1	0			0			1	0	1	360	2	12	1	1		0	0
0		0	0	1	0	0	0			1	162	56	21.3	166	74	69		1	0	0	0	0		1	0	0	0	0	0	0	92.7	1	0		Bradycardia	0			1	1	0	360	1		1	1		1	1
0		1	1	0	0	0	0			1	168	55	19.5	152	76	104		1	0	0	0	0		0	0	0	0	0	0	0	107.2	1	0		tachycardia, PAC	0			1	0	1	240	2	12	1	0		1	1
1	Rt1t	0	1	0	0	0	0			1	171	74	25.3	147	74	74		1	1	0	1	0	8.	1	1	0	1	0	0	0	90.8	1	0			0			1	1	0	300	1		0	0		1	1
1	Rt23t	0	1	0	0	0	0			1			20.99	169	85	90		0	1	1	0	0	?	0	0	0	0	1	0	0	176.1	1	0			0			1	1	0	360	0		0	0		0	0
0	Rt foot	0	1	0	0	0	0			1	161	62	23.9	197	95	101		1	0	0	0	0		0	0	0	0	0	0	0	99.9	1	0			0			1	1	0	660	2		1	1		0	0
1	both foot	1	1	0	0	0	0			1	172	50	16.9	110	60	87		0	1	0	1	0	10	0	0	0	0	0	0	0	95.3	1	0			0			1	1	0	420	1		1	1		0	0
0		0	0	1	0	0	0			1	169	70	24.5	163	68	55		1	1	0	0	1	?	0	1	1	0	0	0	0	91.6	1	0			0			1	0	1	360	1	300	1	1		0	0
0		0	0	1	0	0	0			1	161	65	25.1	100	70	68		1	1	0	1	0	20	1	0	0	0	0	1	0	51.8	3	0			1	1	3	0	0	0				0	0		1	1
0	Lt foot	0	1	0	0	0	0			1	165	57	20.9	142	64	80		1	0	0	0	0		0	1	0	1	0	0	0	131	1	0			0			1	1	0	660	0		0	0		1	1
0		0	0	1	0	0	0			1	158	55	22	148	81	71		0	0	0	0	0		0	0	0	0	0	0	0	152.6	1	0		RBBB	0			1	1	0	720	1		0	0		1	0
0	Lt235t	0	1	0	0	0	0			0	140	40	20.4	124	66	57		1	0	0	0	0		0	1	0	1	0	0	0	80.8	2	0			0			0	0	0				0	0		0	0
1	Lt12t	1	1	0	0	0	0			1	168	54	19.1	174	65	76		0	1	1	0	0	40	0	0	0	0	1	1	0	95.3	1	0		RBBB	0			0	0	0				0	0		1	1
1	Lt heel	1	1	0	0	0	0			1	162	49	18.7	130	90	100		1	1	1	0	0	30	0	1	1	0	0	1	1	19.7	5	0			0			1	1	0	360	1		0	0		1	0
1	Lt4t	1	1	0	0	0	0			1	175	70	22.9	120	80	60		1	1	0	1	0	4.	0	1	0	1	1	0	0	104.7	1	0		RBBB	1	1	3	1	1	0	360	1		1	1		1	1
1	Rt1t	1	1	0	0	0	0			1	168	58	20.5	130	70	76		1	1	1	0	0	20	0	1	0	1	0	0	0	48.7	3	0			0			0	0	0				0	0		1	1
0		0	0	1	0	0	0			1	173	72	24.1	125	77	56		1	0	0	0	0		0	0	0	0	0	0	0	88.9	2	0			0			0	0	0				0	0		1	1
1	Rt13t	1	1	0	0	0	0			1	163	68	25.6	130	80	62		1	1	0	1	0	4.	0	0	0	0	0	0	0	53.3	3	0		tachycardia	0			1	1	0	480	0		0	0		1	0
0		0	0	0	1	0	0			1	165	65	23.9	100	60	90		1	1	0	1	0	?	0	1	0	1	1	0	0	71.1	2	0		tachycardia	0			1	1	0	600	1		1	0		1	1
1	Rt foot	0	1	0	0	0	0			0	157	63	25.6	110	70	80		1	1	0	1	0	20	0	0	0	0	0	0	0	76.7	2	0			0			0	0	0				0	0		0	0
1	Rt foot	1	1	0	0	0	0			1	173	65	21.7	140	80	72		1	1	0	1	0	20	0	0	0	0	0	0	0	49.7	3	0			0			0	0	0				0	0		1	0
1	Lt3t	1	1	0	0	0	0			0	153	38	16.2	120	70	74		0	1	0	1	0	?	0	0	0	0	0	0	0	97.5	1	0		tachycardia	0			0	0	0				0	0		1	1
1	Rt5t	1	1	0	0	0	0			1	170	60	20.8	100	60	72		1	1	0	0	1	20	0	0	0	0	1	1	1	5.3	5	0			0			0	0	0				0	0		1	1
[truncated: 129 more columns]

## Sheet: Limb
Right	Left	Grade	Category	Wound	ABI	TcpO2Up	TcpO2Down	ATK	dAorta	Iliac	Femoral	Popliteal	BTK	Trunk	ATA	PTA	Peroneal	PreAd_TES	PreAd_ATAA	PreAd_BTAA	PrePTA_Ostectomy	PrePTA_TES	PrePTA_ATAA	PrePTA_BTAA	Subintimal	Subintimal_Lesion	Subintimal_Treat	FAG	FAG_CAG	FAG_CT	Dopler	BR50	TO100	PP	aPP	SP	NonTO	Repeat_PTA	PTA_Site	Output	TLR1Y	TER1Y	TES	ATKA1Y	ATAA1Y	BTAA1Y	MALEs1Y	PS1	psm1
Procedure date	Right Limb	Left Limb	Rutherford grade	Rutherford category	Wound	Ankle?brachial pressure index	Transcutaneous oxygen, Up leg	Transcutaneous oxygen, down leg	Above the Knee	distal Aorta	Illiac	Femoral	Popliteal	Below the knee	Tibioperoneal trunk	ATA; Anterior tibial artery	PTA; Posterior tibial artery	Peroneal artery	Target extremity surgery; TES before Admission for PTA	Above the anckle amputations; ATAA before Admission for PTA	Below the anckle amputations; BTAA before Admission for PTA	Ostectomy before PTA (within toe joint)	Target extremity surgery; TES before PTA	Above the anckle amputations; ATAA before PTA	Below the anckle amputations; BTAA before PTA	Subintimal approach	Subintimal Lesion	Subintimal Treat	FAG Date	FAG Angiography	FAG CT Angiography	Dopler	Binary restenosis	Total occlusion	Primary patency	Assisted primary patency	Secondary patency	Blood flow to the distal end on target extremity (≥ 1 vessel)	Revascularization Date		-------------- Output: Clinical Outcomes --------------	Target lesion revascularization	Target extremity revascularization		Above the knee amputations	Above the anckle amputations	Below the anckle amputations	Major adverse limb events
1	0	3	6	1				0	0	0	0	0	1	0	1	0	0	1	0	1	1	0	0	0	0			0										0			0	0	0	0	0	0	0	0.032	0
1	0	3	6	1				0	0	0	0	0	1	0	1	1	0	0	0	0	1	1	0	1	0			0										0			0	0	0	0	0	0	0	0.161	0
1	0	3	6	1				0	0	0	0	0	1	0	1	0	1	0	0	0	1	1	0	1	0			0	1	1	0	1	1	0	0	0	1	0			0	0	1	0	1	1	1	0.225	1
0	1	3	6	1				0	0	0	0	0	1	0	1	1	1	0	0	0	0	0	0	0	1	PTA		0										0			0	0	0	0	0	0	0	0.027	0
1	0	2	4	0				0	0	0	0	0	1	0	1	0	0	0	0	0	0	0	0	0	0			0										0			0	0	0	0	0	0	0	0.984	1
0	1	2	4	0	1.17			0	0	0	0	0	1	0	1	1	0	0	0	0	0	0	0	0	1	ATA	Xpert	1	1	0	0	1	0	0	1	1	1	1	Lt. Pop, ATA, PTA		1	1	0	0	0	0	1	0.819	1
1	0	2	5	1	0.79			0	0	0	0	0	1	0	0	1	1	0	0	0	1	1	0	1	0			0	1	1	0	1	1	0	0	0	1	0			0	0	1	0	0	1	1	0.01	0
1	0	1	3	0				1	0	1	1	0	1	0	1	1	1	0	0	0	0	0	0	0	0			0										0			0	0	0	0	0	0	0	0.961	1
0	1	1	3	0				0	0	0	0	0	1	0	1	1	0	0	0	0	0	0	0	0	0			0										0			0	0	0	0	0	0	0	0.961	1
0	1	3	6	1				0	0	0	0	0	1	0	1	0	0	0	0	0	0	0	0	0	1	ATA		1	1	1	0	1	1	0	0	1	1	1	Both. CIA		0	1	0	0	0	0	1	0.669	1
0	1	3	6	1				0	0	0	0	0	1	0	1	1	1	0	0	0	1	1	0	1	0			0										0			0	0	0	0	0	0	0	0.571	1
1	0	2	4	1				1	0	0	1	0	1	0	1	1	0	0	0	0	1	0	0	0	0			1	1	0	0	1	1	0	0	1	1	1	Rt. SFA, ATA, Pero		1	1	0	0	0	0	1	0.955	1
1	0	2	5	1	1.16			1	0	0	1	0	1	0	1	1	0	0	0	0	1	1	0	1	0			0										0			0	0	1	0	1	1	11	0.004	0
0	1	2	5	1				0	0	0	0	0	1	0	1	1	0	0	0	0	1	1	0	1	0			0										0			0	0	0	0	0	0	0	0.386	1
1	0	2	5	1	0.68	2	2	0	0	0	0	0	1	0	1	0	0	0	0	0	1	0	0	0	0			0										0	Lt. ATA		0	0	1	0	0	1	1	0.105	0
0	1	2	5	1				1	0	1	1	0	1	0	1	0	0	0	0	0	0	0	0	0	0			1	1	0	0	0	0	1	1	1	1	1	Lt. SFA, ATA		1	1	0	0	0	0	1	0.825	1
1	0	1	3	0				0	0	0	0	0	1	0	1	0	1	0	0	0	0	0	0	0	1	SFA		1	1	0	0	1	0	0	1	1	1	1	Rt. SFA		0	1	0	0	0	0	1	0.825	1
1	0	3	6	1				1	0	0	0	1	1	0	1	0	0	0	0	0	1	1	0	1	1	Pop, ATA		0										0			0	0	0	0	0	0	0	0.136	0
1	0	1	3	0				1	0	0	1	0	1	0	1	0	0	0	0	0	0	0	0	0	1	ATA		1	1	0	0	1	0	0	0	1	1	0			0	0	0	0	0	0	0	0.114	0
0	1	1	3	0				1	0	0	1	0	1	0	1	0	0	0	0	0	0	0	0	0	1	ATA		1	1	0	0	0	0	1	1	1	1	0			0	0	0	0	0	0	0	0.114	0
0	1	2	4	0				0	0	0	0	0	1	0	1	0	0	0	0	0	0	0	0	0	1	ATA		0										0			0	0	0	0	0	0	0	0.427	1
0	1	3	6	1				0	0	0	0	0	1	0	1	0	1	0	0	0	1	0	0	0	1	ATA		1	1	0	0	1	1	0	0	1	1	1	Lt. SFA, Pero		0	1	1	0	0	1	1	0.666	1
0	1	3	6	1				1	0	0	1	0	1	0	1	0	0	0	0	0	0	0	0	0	1	sfa		0	1	1	0	0	0	1	1	1	1	0			0	0	1	1	1	1	1	0.846	1
1	0	3	6	1				0	0	0	0	0	1	0	1	0	1	1	0	1	1	0	0	0	1	pero		0	1	1	0	0	0	1	1	1	1	0	Lt. SFA, PTA		0	0	1	0	1	1	1	0.55	1
1	0	1	3	0				1	0	0	1	0	1	0	0	1	0	0	0	0	0	0	0	0	1	sfa		0										0			0	0	0	0	0	0	0	0.043	0
1	0	3	6	1				1	0	0	1	1	1	0	1	1	1	0	0	0	0	0	0	0	1	ATA, PTA		0										0			0	0	0	0	0	0	0	0.999	0
0	1	3	6	1				1	0	0	0	1	1	0	1	0	1	0	0	0	1	0	0	0	0			0										0			0	0	0	0	0	0	0	0.237	1
0	1	2	5	1				1	0	0	1	1	1	0	1	1	0	0	0	0	0	0	0	0	0			0										0			0	0	0	0	0	0	0	0.009	0
1	0	2	5	1	0.73			1	0	0	0	1	1	0	1	0	1	0	0	0	1	1	0	1	0			0										1	Rt. ATA, Pop		0	0	0	0	0	0	0	0.397	1
1	0	1	3	0				0	0	0	0	0	1	0	0	1	1	0	0	0	0	0	0	0	1	pero		0										0			0	0	0	0	0	0	0	0.008	0
0	1	3	6	1				0	0	0	0	0	1	0	1	1	1	0	0	0	1	1	0	1	0			0										0			0	0	0	0	0	0	0	0.008	0
0	1	2	5	1				0	0	0	0	0	1	0	1	1	0	0	0	0	0	0	0	0	0			0										0			0	0	0	0	0	0	0	0.303	1
1	0	3	6	1				1	0	0	1	0	1	0	1	1	0	0	0	0	1	0	0	0	0			1	1	0	0	1	1	0	0	1	1	1	Rt. SFA, ATA, PTA / Lt. EIA,SFA, DFA		1	1	0	0	0	0	1	0.199	1
1	0	1	2	0	1.11			0	0	0	0	0	1	0	1	0	0	0	0	0	0	0	0	0	0			0	1	1	0	0	0	1	1	1	1	0			0	0	0	0	0	0	0	0.351	1
0	1	1	2	0	1.09			0	0	0	0	0	1	0	1	0	0	0	0	0	0	0	0	0	0			0	1	1	0	0	0	1	1	1	1	0			0	0	0	0	0	0	0	0.351	1
1	0	3	6	1				0	0	0	0	0	1	0	1	1	0	0	0	0	1	1	0	1	0			0										0			0	0	1	0	0	1	1	0.049	0
1	0	2	5	1				0	0	0	0	0	1	0	1	1	1	0	0	0	0	0	0	0	0			0	1	1	0	0	0	1	1	1	1	0			0	0	1	0	0	1	1	0.024	0
1	0	3	6	1	0.7			0	0	0	0	0	1	0	1	1	1	1	0	1	0	0	0	0	1	ATA	POBA	1	1	0	0	1	1	0	0	1	1	1	Rt. SFA, BTK(3w) / Lt. EIA		1	1	0	0	0	0	1	0.034	0
0	1	3	6	1				1	0	0	1	0	1	0	0	1	0	0	0	0	1	1	0	1	1	PTA		1	1	0	0	1	1	0	0	1	1	1	Lt. SFA, PTA / Rt. SFA, ATA(2014-08-12)		1	1	0	0	0	0	1	0.385	1
1	0	3	6	1				1	0	0	1	0	1	0	1	1	0	0	0	0	1	1	0	1	1	ATA		0										0			0	0	1	0	0	1	1	0.448	1
1	0	3	6	1	1.24			0	0	0	0	0	1	0	1	1	0	0	0	0	1	1	0	1	0			1	1	1	0	1	1	0	0	0	1	1	Rt. ATA, PTA (2013-12-31) / Lt. BTK (3w; 13-3-26)		0	0	0	0	0	0	0	0.141	0
1	0	2	4	1				0	0	0	0	0	1	0	0	0	1	0	0	0	1	0	0	0	0			0										0			0	0	0	0	0	0	0	0.155	0
0	1	2	5	1				0	0	0	0	0	1	0	1	0	0	0	0	0	1	1	0	1	0			0										0			0	0	1	0	0	1	1	0.318	1
1	0	3	6	1				0	0	0	0	0	1	0	1	0	0	0	0	0	1	1	0	1	0			0										0			0	0	0	0	0	0	0	0.313	1
0	1	2	5	1				0	0	0	0	0	1	0	1	1	1	1	0	1	1	0	0	0	1	ATA, Pero		0										0			0	0	0	0	0	0	0	0.736	1
0	1	1	3	0				0	0	0	0	0	1	0	1	1	1	0	0	0	0	0	0	0	1	ATA	POBA	1	1	0	0	1	1	0	0	1	1	1	Lt. BTK (3w)		1	1	0	0	0	0	1	0.089	0
1	0	1	3	0				0	0	0	0	0	1	0	1	0	0	0	0	0	0	0	0	0	1	ATA		0										0			0	0	0	0	0	0	0	0.04	0
0	1	1	3	0				0	0	0	0	0	1	0	1	0	0	0	0	0	0	0	0	0	1	ATA		0										0			0	0	0	0	0	0	0	0.04	0
0	1	2	5	1				1	0	0	1	1	1	0	1	0	1	0	0	0	1	0	0	0	1	ATA		0										0			0	0	0	0	0	0	0	0	0
1	0	2	5	1	0.92			0	0	0	0	0	1	0	1	0	0	1	0	1	1	1	0	1	0			0										0			0	0	0	0	0	0	0	0.012	0
1	0	3	6	1	0.85			1	0	0	1	0	1	0	1	0	0	0	0	0	1	0	0	0	0			1	1	0	0	0	0	1	1	1	1	0	-		0	0	1	0	0	1	1	0.766	1
0	1	2	5	1	1.06			0	0	0	0	0	1	0	0	1	1	0	0	0	0	0	0	0	0			0										0			0	0	0	0	0	0	0	0.453	1
1	0	3	6	1				0	0	0	0	0	1	0	1	1	0	0	0	0	1	1	0	1	1	ATA, PTA		0										0			0	0	0	0	0	0	0	0.002	0
0	1	2	5	1				0	0	0	0	0	1	0	1	1	1	0	0	0	0	0	0	0	1	ATA, PTA		0										0			0	0	0	0	0	0	0	0.101	1
1	0	2	5	1				0	0	0	0	0	1	0	0	1	0	0	0	0	0	0	0	0	1	PTA		0										0			0	0	0	0	0	0	0	0.001	0
0	1	2	5	1				1	0	0	1	1	1	0	1	1	0	0	0	0	0	0	0	0	1	PTA		0										0			0	0	0	0	0	0	0	0.001	0
1	0	3	6	1				1	0	0	1	0	1	0	1	0	0	0	0	0	1	0	0	0	0			0										0			0	0	1	0	1	1	1	0.958	1
0	1	3	6	1				0	0	0	0	0	1	0	1	1	1	0	0	0	0	0	0	0	0			0										0			0	0	1	0	0	1	1	0.145	0
1	0	3	6	1				0	0	0	0	0	1	0	1	1	1	0	0	0	1	0	0	0	1	PTA		0										0			0	0	0	0	0	0	0	0.039	0
0	1	3	6	1				1	0	0	1	0	1	0	0	0	1	0	0	0	1	0	0	0	1	SFA, PTA	POBA	1	1	0	0	1	1	0	0	1	1	1	Lt. SFA, ATA, PTA		1	1	0	0	0	0	1	0.688	1
0	1	3	6	1				1	0	0	1	0	1	0	1	1	0	0	0	0	1	1	0	1	0			0										0			0	0	0	0	0	0	0	0.052	0
1	0	2	5	1				0	0	0	0	0	1	0	1	1	1	0	0	0	0	0	0	0	1	ATA, PTA		0										0			0	0	0	0	0	0	0	0.999	0
0	1	3	6	1				0	0	0	0	0	1	0	1	0	0	0	0	0	1	1	0	1	1	ATA, PTA		0										0			0	0	0	0	0	0	0	0.135	0
0	1	2	5	1	1.04			0	0	0	0	0	1	0	1	0	0	0	0	0	0	0	0	0	1	ATA	Xpert	1	1	0	0	0	0	1	1	1	1	1	Lt. ATA		1	1	0	0	0	0	1	0.483	1
0	1	1	3	0				1	0	0	1	1	1	0	1	1	0	0	0	0	0	0	0	0	0			0										0			0	0	0	0	0	0	0	0.241	1
0	1	2	5	1				0	0	0	0	0	1	0	1	1	1	0	0	0	1	0	0	0	0			0										0			0	0	0	0	0	0	0	0.559	1
0	1	3	6	1				1	0	0	1	1	1	0	0	1	0	0	0	0	0	0	0	0	1	PTA	POBA	1	1	0	0	1	1	0	0	1	1	1	LT. SFA, ATA, PTA		1	1	0	0	0	0	1	0.234	1
1	0	2	5	1	0.58			1	0	0	1	0	1	0	0	1	1	0	0	0	1	1	0	1	0			0	1	1	0	0	0	1	1	1	1	0	Lt. CIA, SFA, PTA, ATA		0	0	1	0	1	1	1	0.057	0
0	1	3	6	1				0	0	0	0	0	1	0	1	1	0	0	0	0	1	0	0	0	1	PTA		0										0			0	0	0	0	0	0	0	0.075	1
1	0	1	3	0				0	0	0	0	0	1	0	1	0	0	0	0	0	0	0	0	0	1	ATA		0										0			0	0	0	0	0	0	0	0.252	1
1	0	2	5	1				0	0	0	0	0	1	0	1	1	0	0	0	0	1	0	0	0	0			0										0			0	0	0	0	0	0	0	0.115	0
0	1	2	5	1				0	0	0	0	0	1	0	1	1	0	0	0	0	0	0	0	0	1	ATA		0										0			0	0	0	0	0	0	0	0.71	1
0	1	3	6	1				0	0	0	0	0	1	0	1	0	0	0	0	0	1	1	0	1	0			0										0			0	0	0	0	0	0	0	0.522	1
1	0	3	6	1				0	0	0	0	0	1	0	1	1	1	1	0	1	1	0	0	0	1	PTA		0										0			0	0	0	0	0	0	0	0.048	0
0	1	1	3	0				1	0	1	1	0	1	0	1	1	0	0	0	0	0	0	0	0	1	SFA, ATA	SMART/POBA	0										1	Lt. EIA, SFA / Rt. CIA, SFA (16-1-5)		0	0	0	0	0	0	0	0.518	1
0	1	1	3	0				1	0	0	1	1	1	0	1	1	0	0	0	0	0	0	0	0	0			0										1	Lt. STA		0	0	0	0	0	0	0	0.313	1
0	1	3	6	1				0	0	0	0	0	1	0	1	1	0	1	0	1	1	1	0	1	1	PTA	POBA	0										0	Rt. ATA, PTA		0	0	0	0	0	0	0	0.47	1
1	0	2	5	1				0	0	0	0	0	1	0	1	0	0	1	0	1	1	0	0	0	0			1	1	0	0	1	0	0	1	1	1	1	Rt. ATA		1	1	0	0	0	0	1	0.186	1
1	0	2	5	1	0			1	0	1	0	0	1	0	1	0	0	0	0	0	0	0	0	0	1	CIA	SMART	0										0			0	0	0	0	0	0	0	0.044	0
1	0	3	6	1				1	0	0	1	1	1	0	1	0	0	0	0	0	0	0	0	0	1	ATA	POBA	1	1	0	0	1	0	0	0	0	0	0	-		0	0	0	0	0	0	0	0.707	1
0	1	3	6	1				1	0	0	0	1	1	0	1	1	1	0	0	0	1	0	0	0	1	PTA	POBA	1	1	0	0	1	1	0	0	1	1	1	Lt. BTK (3w)		1	1	0	0	0	0	1	0.013	1
0	1	2	5	1				0	0	0	0	0	1	0	1	0	1	0	0	0	1	0	0	0	0			1	1	1	0	1	1	0	0	1	1	1	Lt. BTK (3w)		1	1	1	0	0	1	1	0.6	1
0	1	2	4	0	0			1	0	0	1	0	1	0	1	0	0	0	0	0	0	0	0	0	0			0										0			0	0	0	0	0	0	0	0.731	1
0	1	3	6	1	1.43			0	0	0	0	0	1	0	1	0	0	0	0	0	1	1	0	1	1	ATA		0										0			0	0	1	0	1	1	1	0.437	1
0	1	1	3	0	0.94			1	0	0	1	0	1	0	1	1	0	0	0	0	0	0	0	0	0			1	1	1	0	1	0	0	1	1	1	1	Lt. ATA		0	1	0	0	0	0	1	0.321	1
1	0	2	5	1				0	0	0	0	0	1	0	1	0	1	0	0	0	1	0	0	0	1	ATA		0										0			0	0	1	0	0	1	1	0.911	1
0	1	3	6	1				1	0	0	1	0	1	0	1	1	1	1	0	1	1	0	0	0	1	ATA		0										0			0	0	1	0	0	1	1	0.19	1
0	1	1	3	0				0	0	0	0	0	1	0	1	0	0	0	0	0	0	0	0	0	0			0										0			0	0	0	0	0	0	0	0.572	1
0	1	2	5	1	0.69			0	0	0	0	0	1	0	1	1	0	0	0	0	0	0	0	0	0			0										0	Rt. ATA, Pop		0	0	0	0	0	0	0	0.067	0
0	1	2	4	0				1	0	0	1	0	1	0	1	1	0	0	0	0	0	0	0	0	1	ATA,PTA	POBA	0										0			0	0	1	0	1	1	1	0.268	1
0	1	2	5	1				0	0	0	0	0	1	0	0	1	0	0	0	0	1	0	0	0	0			0	1	1	0	1	1	0	0	0	0	0			0	0	1	0	0	1	1	0.221	1
1	0	1	3	0	0.67			1	0	0	1	0	1	0	1	1	0	0	0	0	0	0	0	0	0			0	1	1	0	0	0	1	1	1	1	0			0	0	0	0	0	0	0	0.023	0
0	1	2	4	1				1	0	0	1	1	1	0	1	1	1	1	0	1	1	0	0	0	1	ATA, PTA		1	1	0	0	1	1	0	0	0	1	0	-		0	0	1	0	1	1	1	0.009	0
1	0	3	6	1				1	0	0	1	0	1	0	1	0	0	0	0	0	1	0	0	0	0			1	1	0	0	1	1	0	0	1	1	1	Rt. BTK		1	1	1	0	0	1	1	0.009	0
0	1	2	5	1				0	0	0	0	0	1	0	1	1	0	0	0	0	1	0	0	0	1	ATA		0										1	Lt. PTA, ATA / Rt. PTA, ATA (16-6-24)		0	0	0	0	0	0	0	0.086	0
1	0	1	3	0				1	0	0	1	0	1	0	1	0	0	0	0	0	0	0	0	0	1	ATA	POBA	1	1	0	0	1	1	0	0	0	1	0			0	0	0	0	0	0	0	0.107	0
1	0	3	6	1	0.87			0	0	0	0	0	1	0	1	1	0	0	0	0	0	0	0	0	0			0										0			0	0	0	0	0	0	0	0.113	0
1	0	1	3	0				0	0	0	0	0	1	0	1	1	0	0	0	0	0	0	0	0	0			0	1	1	0	1	0	0	0	0	1	0			0	0	0	0	0	0	0	0.194	1
0	1	3	6	1				0	0	0	0	0	1	0	1	1	0	1	0	1	1	0	0	0	1	ATA, PTA	POBA	0										0			0	0	0	0	0	0	0	0.143	1
0	1	3	6	1				0	0	0	0	0	1	0	1	1	1	0	0	0	1	1	0	1	1	ATA, PTA	POBA	0										0			0	0	0	0	0	0	0	0.185	1
1	0	2	5	1	0.75			1	0	0	1	0	1	0	0	0	1	0	0	0	0	0	0	0	1	ATA, PTA	POBA	0										0			0	0	0	0	0	0	0	0.031	0
0	1	2	5	1	0.77			0	0	0	0	0	1	0	1	1	1	0	0	0	0	0	0	0	1	ATA	POBA	0										0			0	0	0	0	0	0	0	0.031	0
1	0	3	6	1	1.27			0	0	0	0	0	1	0	1	1	0	1	0	1	1	0	0	0	0			0										0			0	0	0	0	0	0	0	0.001	0
0	1	2	5	1	1.33			0	0	0	0	0	1	0	1	1	1	0	0	0	1	0	0	0	0			0										0			0	0	1	0	1	1	1	0.001	0
1	0	2	4	0				1	0	0	1	0	1	0	1	0	0	0	0	0	0	0	0	0	1	ATA	POBA	1	1	0	0	1	1	0	0	1	1	1	Rt. SFA, ATA		0	0	0	0	0	0	0	0.025	0
1	0	2	5	1	0.82			0	0	0	0	0	1	0	1	0	1	0	0	0	0	0	0	0	0			0										0			0	0	0	0	0	0	0	0.018	0
0	1	2	5	1	1.01			0	0	0	0	0	1	0	1	0	1	0	0	0	0	0	0	0	1	ATA		0										0			0	0	0	0	0	0	0	0.018	0
1	0	1	3	0				0	0	0	0	0	1	0	1	0	0	0	0	0	0	0	0	0	0			1	1	0	0	1	1	0	0	0	1	0			0	0	0	0	0	0	0	0.052	0
0	1	1	3	0				1	0	0	1	0	1	0	1	0	1	0	0	0	0	0	0	0	0			1	1	0	0	1	1	0	0	0	1	0			0	0	0	0	0	0	0	0.052	0
1	0	3	6	1				1	0	0	1	0	1	0	1	1	0	0	0	0	1	0	0	0	0			0										0			0	0	0	0	0	0	0	0.02	0
0	1	2	4	1				1	0	0	1	0	1	0	0	1	0	0	0	0	1	0	0	0	0			0										0			0	0	0	0	0	0	0	0.02	0
0	1	2	5	1	1.18			0	0	0	0	0	1	0	0	1	0	0	0	0	1	0	0	0	0			0	1	1	0	0	0	1	1	1	1	0			0	0	0	0	0	0	0	0.15	1
0	1	3	6	1				0	0	0	0	0	1	0	1	1	1	0	0	0	1	0	0	0	1	ATA, PTA	POBA	0										0			0	0	0	0	0	0	0	0.157	0
1	0	2	5	1				0	0	0	0	0	1	0	1	1	1	0	0	0	1	0	0	0	0			0										0			0	0	0	0	0	0	0	0.998	0
1	0	2	5	1				0	0	0	0	0	1	0	1	1	0	0	0	0	0	0	0	0	1	ATA/PTA	POBA/Xpert	0										0			0	0	0	0	0	0	0	0.889	1
0	1	3	6	1				1	0	0	1	1	1	0	1	0	1	1	0	1	1	0	0	0	0			0										0			0	0	1	0	0	1	1	0.143	1
0	1	3	6	1	1.17			0	0	0	0	0	1	0	1	1	0	0	0	0	0	0	0	0	1	ATA, PTA	POBA	0										0			0	0	0	0	0	0	0	0.174	1
0	1	3	6	1				0	0	0	0	0	1	0	0	1	1	0	0	0	1	1	0	1	0			0										0			0	0	0	0	0	0	0	0.467	1
1	0	2	5	1	0.98			0	0	0	0	0	1	0	1	1	1	0	0	0	0	0	0	0	0			1	1	0	0	1	0	0	0	0	1	0			0	0	0	0	0	0	0	0	0
0	1	2	5	1	1.01			0	0	0	0	0	1	0	1	1	0	0	0	0	0	0	0	0	0			1	1	0	0	1	1	0	0	0	1	0			0	0	0	0	0	0	0	0	0
0	1	2	5	1	1.27			0	0	0	0	0	1	0	0	1	0	0	0	0	0	0	0	0	0			0										0			0	0	0	0	0	0	0	0.241	1
0	1	1	3	0				1	0	0	1	1	1	0	1	1	0	0	0	0	0	0	0	0	1	SFA/ATA,PTA	SMART/POBA	1	1	0	0	1	1	0	0	1	1	1	Lt. SFA, Pop, ATA, PTA		1	1	0	0	0	0	1	0.001	0
1	0	1	3	0				0	0	0	0	0	1	0	1	1	0	0	0	0	0	0	0	0	1	PTA	POBA	1	1	0	0	0	0	1	1	1	1	0	-		0	0	0	0	0	0	0	0.001	0
1	0	1	3	0				0	0	0	0	0	1	0	0	1	0	0	0	0	0	0	0	0	0			1	1	0	0	1	1	0	0	0	1	0			0	0	0	0	0	0	0	0.776	1
1	0	3	6	1				0	0	0	0	0	1	0	0	1	0	1	0	1	1	0	0	0	0			0										0			0	0	0	0	0	0	0	0.405	1
0	1	3	6	1				0	0	0	0	0	1	0	1	0	1	0	0	0	1	0	0	0	1	ATA	POBA	1	1	0	0	1	1	0	0	1	1	1	Lt. SFA, Pop, ATA		1	1	0	0	0	0	1	0.009	0
1	0	3	6	1				0	0	0	0	0	1	0	1	1	0	0	0	0	1	0	0	0	1	ATA, PTA	POBA	1	1	0	0	0	0	1	1	1	1	1	Rt. ATA, Pero, Pop		1	1	1	0	0	1	1	0.009	0
0	1	1	3	0				1	0	0	1	0	1	0	1	1	0	0	0	0	0	0	0	0	0			0										1	Lt. Pero, ATA		0	0	0	0	0	0	0	0.935	1
1	0	2	4	0	0.68			1	0	0	1	0	1	0	1	1	0	0	0	0	0	0	0	0	0			0										0			0	0	0	0	0	0	0	0.032	0
1	0	2	5	0	1.2			0	0	0	0	0	1	0	1	0	0	0	0	0	0	0	0	0	1	ATA, PTA	POBA	0										0			0	0	0	0	0	0	0	0.239	1
0	1	2	5	1	1.3			0	0	0	0	0	1	0	0	1	0	0	0	0	1	0	0	0	1	ATA	POBA	0										0			0	0	0	0	0	0	0	0.239	1
0	1	3	6	1	0.69			1	0	0	1	0	1	0	1	1	0	0	0	0	1	0	0	0	1	ATA	POBA	0										0			0	0	1	0	0	1	1	0.137	0
0	1	3	6	1	0.71			1	0	0	1	0	1	0	1	1	0	0	0	0	1	0	0	0	1	SFA	Smart	0										0			0	0	0	0	0	0	0	0.172	0
1	0	2	5	1	0.68			1	0	1	0	0	1	0	0	1	0	0	0	0	0	0	0	0	1	EIA	Smart	0	1	1	0	1	1	0	0	0	0	0			0	0	0	0	0	0	0	0.35	1
0	1	2	5	1	0.42			0	0	0	0	0	1	0	1	1	0	1	0	1	1	1	0	0	0			0										0			0	0	0	0	0	0	0	0.064	0
1	0	1	3	0				0	0	0	0	0	1	0	1	1	0	0	0	0	0	0	0	0	0			0										0			0	0	0	0	0	0	0	0.03	1
1	0	2	5	1				1	0	1	1	0	1	0	0	1	0	0	0	0	1	0	0	0	1	SFA	COMPLETE SE	1	1	0	0	1	1	0	0	1	1	1	Rt. BTK (3W)		1	1	1	0	0	1	1	0.352	1
1	0	1	2	0	0.58			1	0	0	0	1	1	1	1	1	0	0	0	0	0	0	0	0	0			0	1	1	0	0	0	1	1	1	1	1	Rt. Pop to trunk		0	0	0	0	0	0	0	0.999	0
1	0	3	6	1	1.08			0	0	0	0	0	1	0	1	1	0	1	0	1	1	1	1	1	0			0										0			0	0	0	0	0	0	0	0	0
0	1	2	5	1	0.94			1	0	0	1	0	1	0	1	0	0	0	0	0	1	0	0	0	0			0										0			0	0	1	0	0	1	1	0.461	1
0	1	2	5	1	0.78			1	0	0	1	0	1	0	0	0	1	0	0	0	1	0	0	0	0			0	1	1	0	0	0	1	1	1	1	0			0	0	0	0	0	0	0	0.791	1
1	0	3	6	1				0	0	0	0	0	1	0	1	0	1	0	0	0	1	1	0	1	1	PERO	POBA	0										0			0	0	0	0	0	0	0	0.491	1
0	1	2	4	0				1	0	0	1	0	1	0	1	1	0	0	0	0	0	0	0	0	1	SFA	Smart	0										0			0	0	0	0	0	0	0	0.277	1
1	0	2	5	1	1.12			0	0	0	0	0	1	0	1	1	0	0	0	0	0	0	0	0	0			0										0			0	0	0	0	0	0	0	0.091	0
0	1	2	5	1	0.93			1	0	0	1	0	1	0	0	1	0	0	0	0	1	0	0	0	0			0										0			0	0	0	0	0	0	0	0.035	0
1	0	1	1	0				1	0	0	0	1	1	1	0	1	1	0	0	0	0	0	0	0	0			0										1	Rt. Pop(P1) to trunk		0	0	0	0	0	0	0	0.978	1
0	1	3	6	1				0	0	0	0	0	1	0	1	0	1	0	0	0	1	0	0	0	0			0										0			0	0	0	0	0	0	0	0.446	1
1	0	2	5	1				1	0	0	0	1	1	0	1	1	0	0	0	0	0	0	0	0	0			0										0			0	0	1	0	0	1	1	0.018	0
1	0	1	3	0	0.61			1	0	0	0	1	1	0	0	1	1	0	0	0	0	0	0	0	1	PTA/PERO	Chromus Deep/POBA	0	1	1	0	1	1	0	0	0	0	1	Rt. Pop, ATA, PTA		0	0	0	0	0	0	0	0.841	1
0	1	3	6	1	0			1	0	0	1	0	1	0	0	0	1	0	0	0	1	1	0	1	0			0										0			0	0	1	0	1	1	1	0	0
0	1	1	3	0				1	0	0	1	0	1	0	1	0	0	0	0	0	0	0	0	0	1	ATA	Expert	0	1	1	0	1	0	0	0	0	1	0			0	0	0	0	0	0	0	0.539	1
1	0	3	6	1				0	0	0	0	0	1	0	1	1	0	1	0	1	1	1	0	1	0			0										0			0	0	0	0	0	0	0	0.993	0
0	1	2	5	1				0	0	0	0	0	1	0	1	1	0	0	0	0	1	1	0	1	0			0										0			0	0	0	0	0	0	0	0.455	1
1	0	2	5	1	0.68			0	0	0	0	0	1	0	1	0	0	0	0	0	1	1	0	1	0			0										0			0	0	0	0	0	0	0	0.086	0
1	0	2	5	1				0	0	0	0	0	1	0	1	1	0	0	0	0	1	0	0	0	0			0										0			0	0	0	0	0	0	0	0.215	1
1	0	2	5	1	1.15			0	0	0	0	0	1	0	1	1	1	0	0	0	0	0	0	0	0			0										0			0	0	0	0	0	0	0	1	0
0	1	3	6	1	1.07			0	0	0	0	0	1	0	1	1	0	1	0	1	1	0	0	0	0			0										0			0	0	0	0	0	0	0	0.07	0
1	0	2	5	1				0	0	0	0	0	1	0	1	1	1	0	0	0	1	0	0	0	1	ATA	POBA	0										0			0	0	0	0	0	0	0	0.263	1
0	1	0	0	0	1.01			0	0	0	0	0	1	0	1	1	0	0	0	0	0	0	0	0	0			1	1	0	0	0	0	1	1	1	1	1	Lt. ATA, PTA		0	0	0	0	0	0	0	0.008	0
1	0	3	6	1	0.66			1	0	0	1	1	1	0	0	1	1	1	0	1	1	1	0	1	0			0										0			0	0	0	0	0	0	0	0.044	0
1	0	2	5	1	0.82			1	0	0	0	1	1	0	1	0	0	0	0	0	0	0	0	0	0			0										0			0	0	0	0	0	0	0	0.043	0
1	0	2	5	1	0.94			1	0	0	1	0	1	0	1	1	1	0	0	0	0	0	0	0	0			0										0			0	0	0	0	0	0	0	1	0
0	1	2	4	0				1	0	0	1	1	1	0	1	0	0	0	0	0	0	0	0	0	1	ATA	POBA	0										0			0	0	0	0	0	0	0	0.138	0
1	0	2	4	0	0.89			0	0	0	0	0	1	0	1	0	0	0	0	0	0	0	0	0	1	ATA	POBA	0										0			0	0	0	0	0	0	0	0.183	1
0	1	2	4	0	0.97			0	0	0	0	0	1	0	1	0	0	0	0	0	0	0	0	0	0			0										0			0	0	0	0	0	0	0	0.183	1
1	0	1	3	0	0.68			1	0	1	1	0	1	0	1	0	0	0	0	0	0	0	0	0	0			1	1	0	0	1	1	0	0	0	1	0			0	0	0	0	0	0	0	0.53	1
0	1	1	3	0	0.63			1	0	0	1	0	1	0	0	1	0	0	0	0	0	0	0	0	1	SFA	Smart2	1	1	0	0	1	1	0	0	0	0	0			0	0	0	0	0	0	0	0.53	1
1	0	3	6	1				1	0	0	1	0	1	0	1	0	1	0	0	0	1	1	0	1	1	ATA	POBA	0										0			0	0	1	0	0	1	1	0.006	0
0	1	1	3	0				1	0	0	1	0	1	0	1	0	1	0	0	0	0	0	0	0	0			0										0			0	0	0	0	0	0	0	0.006	0
1	0	2	4	0				1	0	0	1	0	1	0	1	1	0	0	0	0	0	0	0	0	1	SFA/PTA/ATA	SMART/Xpert/POBA	0										0			0	0	0	0	0	0	0	0.719	1
1	0	2	4	0				1	0	0	1	0	1	0	1	0	0	0	0	0	0	0	0	0	0			0										0			0	0	0	0	0	0	0	0.001	0
0	1	2	5	1				0	0	0	0	0	1	0	1	1	0	0	0	0	0	0	0	0	0			0										0			0	0	0	0	0	0	0	0.001	0
1	0	2	5	1	1.11	10	30	0	0	0	0	0	1	0	1	1	0	0	0	0	0	0	0	0	0			1	1	0	0	1	1	0	0	1	1	1	Rt. ATA		1	1	1	0	0	1	1	0.008	0
1	0	3	6	1	1.05			0	0	0	0	0	1	0	1	0	0	1	0	1	1	1	0	1	1	ATA	POBA	0										0			0	0	0	0	0	0	0	0.31	1
0	1	2	5	1	0.59			1	0	0	1	0	1	0	0	1	0	0	0	0	0	0	0	0	1	PTA	POBA	0										0			0	0	0	0	0	0	0	0.402	1
0	1	2	5	1				0	0	0	0	0	1	0	1	0	1	0	0	0	1	0	0	0	0			0										0			0	0	1	0	0	1	1	0.255	1
1	0	2	5	1	0.67			0	0	0	0	0	1	0	1	0	0	1	0	1	0	0	0	0	0			0										0			0	0	1	0	0	1	1	0.156	0
1	0	3	6	1				1	1	1	0	1	1	0	1	1	0	0	0	0	0	0	0	0	1	CFA	SMART	1	1	0	0	1	1	0	0	1	1	1	Rt. CIA, SFA, ATA, PTA / Lt. SFA (11-11-8)		1	1	0	0	0	0	1	0.907	1
0	1	2	5	1	1.04			0	0	0	0	0	1	0	0	1	0	0	0	0	1	0	0	0	0			0										0			0	0	0	0	0	0	0	0.146	0
1	0	3	6	1				0	0	0	0	0	1	0	1	0	0	0	0	0	1	1	0	1	0			0	1	1	0	1	0	0	0	0	1	0			0	0	0	0	0	0	0	0.041	0
1	0	2	5	1	1.11			1	0	0	1	0	1	0	0	1	1	0	0	0	0	0	0	0	0			0										1	Rt. SFA		0	0	0	0	0	0	0	0.568	1
1	0	2	5	1	0.53			1	0	1	0	0	1	0	0	1	0	0	0	0	1	0	0	0	0			0										0			0	0	0	0	0	0	0	0.054	1
1	0	2	5	1	0.41			0	0	0	0	0	1	0	0	1	1	0	0	0	1	1	0	0	0			0										0			0	0	1	0	1	1	1	0.077	0
1	0	2	5	1	0.75			1	0	0	1	0	1	0	1	1	0	0	0	0	0	0	0	0	0			0										0			0	0	0	0	0	0	0	0.157	0
1	0	2	4	1	0.99			0	0	0	0	0	1	0	1	1	1	0	0	0	1	0	0	0	0			0										0			0	0	0	0	0	0	0	0	0
0	1	2	5	1	0.62			1	0	0	1	0	1	0	1	1	0	0	0	0	0	0	0	0	0			0										0			0	0	0	0	0	0	0	0.1	0
0	1	2	4	0				1	0	0	1	0	1	0	0	1	0	0	0	0	0	0	0	0	0			1	1	0	0	0	0	1	1	1	1	0	Rt. EIA to BTK		0	0	0	0	0	0	0	0.283	1
1	0	3	6	1				1	0	0	0	1	1	1	0	1	1	0	0	0	0	0	0	0	0			0										0			0	0	0	0	0	0	0	0.701	1
1	0	2	5	1				1	0	0	1	0	1	0	0	1	1	0	0	0	1	0	0	0	1	SFA/ATA,PTA	SMART/POBA	1	1	1	0	1	1	0	0	1	1	1	Rt. BTK (3w)		0	0	0	0	0	0	0	0.001	0
0	1	2	5	1	0.81			1	0	0	1	0	1	0	0	1	0	0	0	0	0	0	0	0	1	SFA	Smart	0	1	1	0	0	0	1	1	1	1	1	Lt. SFA, Pop, ATA / Rt. SFA, ATA (2013-03-07)		0	0	0	0	0	0	0	0.533	1
0	1	2	5	1	0.84			1	0	0	1	0	1	0	0	1	0	0	0	0	1	1	0	1	0			0										1	Lt. SFA		0	0	0	0	0	0	0	0.002	0
1	0	2	5	1				1	0	0	0	1	1	0	1	1	0	0	0	0	1	1	0	1	1	ATA		0										0			0	0	0	0	0	0	0	0.37	1
0	1	1	3	0				0	0	0	0	0	1	0	1	1	1	0	0	0	0	0	0	0	1	ATA		0										0			0	0	0	0	0	0	0	0.37	1
1	0	2	5	1	1.32			1	0	0	1	0	1	0	1	0	0	0	0	0	1	1	0	1	0			0										0			0	0	0	0	0	0	0	0.028	0
0	1	2	5	1	0.73			1	0	0	1	0	1	0	1	0	0	0	0	0	1	0	0	0	0			0										0			0	0	0	0	0	0	0	0.114	0
0	1	1	3	0				0	0	0	0	0	1	0	1	0	1	0	0	0	0	0	0	0	0			0										0			0	0	0	0	0	0	0	0.072	0
0	1	3	6	1				1	0	0	1	0	1	0	1	0	0	0	0	0	1	0	0	0	0			0										0			0	0	0	0	0	0	0	0.554	1
0	1	2	5	1	0.81			0	0	0	0	0	1	0	1	0	1	0	0	0	1	0	0	0	0			0										0			0	0	0	0	0	0	0	0.291	1
0	1	2	5	1	1.12			0	0	0	0	0	1	0	1	1	0	0	0	0	1	1	0	1	0			0										0			0	0	1	0	0	1	1	0.036	0
0	1	3	6	1				0	0	0	0	0	1	0	1	1	1	0	0	0	1	1	0	1	1	PTA	POBA	0										0			0	0	0	0	0	0	0	0.235	1
0	1	2	5	1	0.89			0	0	0	0	0	1	0	1	1	0	0	0	0	1	0	0	0	0			0										0	Rt. Pero, PTA		0	0	0	0	0	0	0	0.078	0
1	0	3	6	1				1	0	0	1	0	1	0	1	0	1	0	0	0	1	0	0	0	0			1	1	0	0	1	1	0	0	1	1	1	Rt. SFA, BTK (3w)		1	1	1	0	1	1	1	0.922	1
0	1	2	5	1	1.3			0	0	0	0	0	1	0	1	1	0	0	0	0	0	0	0	0	0			1	1	0	0	1	1	0	0	1	1	1	Lt. ATA, PTA		1	1	0	0	0	0	1	0.383	1
0	1	2	5	1				0	0	0	0	0	1	0	1	1	0	0	0	0	1	1	0	1	1	ATA	POBA	0										0			0	0	0	0	0	0	0	0.496	1
0	1	3	6	1				0	0	0	0	0	1	0	1	1	1	0	0	0	1	1	0	1	1	PTA, PERO	POBA	0										0			0	0	0	0	0	0	0	0.672	1
1	0	3	6	1				0	0	0	0	0	1	0	0	1	0	0	0	0	1	1	0	1	0			0										0			0	0	0	0	0	0	0	0.201	1
1	0	1	3	0				1	0	0	1	1	1	0	1	1	0	0	0	0	0	0	0	0	0			1	1	0	0	0	0	1	1	1	1	1	Rt. EIA, SFA		0	1	0	0	0	0	1	0.761	1
0	1	2	5	1	0.83			1	0	0	1	0	1	0	1	1	0	0	0	0	0	0	0	0	1	PTA/ATA	Xpert/POBA	0										1	Lt. SFA, ATA		0	0	0	0	0	0	0	0.827	1
1	0	2	5	1	0.51			1	0	0	1	0	1	0	1	1	0	0	0	0	0	0	0	0	1	SFA/PTA	SMART2/Xpert	0										1	Rt. CIA, SFA		0	0	0	0	0	0	0	0.827	1
0	1	2	5	1	0.88			0	0	0	0	0	1	0	1	1	0	0	0	0	0	0	0	0	1	ATA	POBA	1	1	0	0	1	1	0	0	1	1	1	Both, ATA		1	1	0	0	0	0	1	0.026	0
1	0	2	5	1	0.91			0	0	0	0	0	1	0	1	0	0	0	0	0	1	1	0	1	0			1	1	0	0	1	1	0	0	1	1	1	Both, ATA		1	1	0	0	0	0	1	0.026	0
1	0	2	5	1				0	0	0	0	0	1	0	1	0	0	0	0	0	0	0	0	0	0			1	1	0	0	1	1	0	0	0	1	0			0	0	0	0	0	0	0	0.176	1
0	1	2	5	1				0	0	0	0	0	1	0	0	1	0	0	0	0	0	0	0	0	1	PTA	POBA	0										0			0	0	0	0	0	0	0	0.22	1
1	0	2	5	1				0	0	0	0	0	1	0	1	1	0	0	0	0	1	1	0	1	0			1	1	0	0	1	1	0	0	1	1	1	Rt. PTA / Rt. BTK(3w;2013-10-24)		1	1	0	0	0	0	1	0.941	1
1	0	2	5	1				0	0	0	0	0	1	0	1	1	1	0	0	0	1	0	0	0	1	ATA	Maris deep	1	1	0	0	1	1	0	0	0	1	1	Rt. SFA, ATA		0	0	0	0	0	0	0	0.129	0
0	1	3	6	1				0	0	0	0	0	1	0	1	1	0	0	0	0	0	0	0	0	1	PTA	POBA	0	1	1	0	0	0	1	1	1	1	0			0	0	1	0	0	1	1	0.109	0
0	1	2	5	1				0	0	0	0	0	1	0	1	1	0	0	0	0	0	0	0	0	1	PTA	POBA	0										0			0	0	0	0	0	0	0	0.038	0
1	0	3	6	1				1	0	0	1	1	1	0	0	1	0	0	0	0	1	0	0	0	1	SFA	Protege3	0	1	1	0	1	0	0	0	0	0	0			0	0	1	0	1	1	1	0.045	0
1	0	3	6	1				1	0	0	1	0	1	0	1	0	1	1	1	1	1	0	0	0	1	ATA	Maris Deep	0										0			0	0	1	0	1	1	1	0.988	1
0	1	1	3	0				1	0	0	1	1	1	0	1	0	1	0	0	0	0	0	0	0	1	SFA TO POP	SMART3	0	1	1	0	1	1	0	0	0	0	0			0	0	0	0	0	0	0	0.948	1
1	0	3	6	1				0	0	0	0	0	1	0	1	0	0	0	0	0	1	1	0	1	0			0										0			0	0	0	0	0	0	0	0.194	1
0	1	1	3	0				1	0	0	1	1	1	0	0	0	1	0	0	0	0	0	0	0	1	SFA TO POP	Complete SE2	0										0			0	0	0	0	0	0	0	0.488	1
1	0	1	3	0				0	0	0	0	0	1	0	1	0	0	0	0	0	0	0	0	0	1	ATA	POBA	0	1	1	0	1	1	0	0	0	1	0			0	0	0	0	0	0	0	0.24	1
0	1	2	5	1				1	0	0	1	0	1	0	1	1	1	0	0	0	0	0	0	0	1	ATA	POBA	0										0			0	0	0	0	0	0	0	0.108	0
0	1	2	5	1				1	0	0	1	0	1	0	0	1	0	0	0	0	0	0	0	0	1	SFA	SMART3	1	1	0	0	1	1	0	0	0	0	0			0	0	0	0	0	0	0	0.83	1
1	0	2	4	0				0	0	0	0	0	1	0	1	1	1	0	0	0	0	0	0	0	1	ATA	POBA	1	1	0	0	1	1	0	0	1	1	1	Rt. Pero / Lt. ATA		0	0	1	0	0	1	1	0.663	1
1	0	3	6	1				0	0	0	0	0	1	0	0	1	1	0	0	0	1	1	0	1	1	PTA	POBA	0										0			0	0	0	0	0	0	0	0.088	0
1	0	3	6	1				1	0	1	1	0	1	0	0	1	0	0	0	0	1	1	0	1	1	SFA	SMART	0										0	-		0	0	0	0	0	0	0	0.99	1
1	0	3	6	1				0	0	0	0	0	1	0	1	1	0	0	0	0	1	0	0	0	1	ATA	POBA	1	1	0	0	0	0	1	1	1	1	0	Lt. BTK (3w)		0	0	0	0	0	0	0	0.336	1
0	1	1	3	0				0	0	0	0	0	1	0	1	0	0	0	0	0	0	0	0	0	0			0	1	1	0	0	0	1	1	1	1	0	Rt. ATA, PTA		0	0	0	0	0	0	0	0.197	1
0	1	2	5	1				1	0	0	1	0	1	0	1	1	1	0	0	0	0	0	0	0	1	SFA	POBA	0	1	1	0	0	0	1	1	1	1	0			0	0	0	0	0	0	0	0.03	1
1	0	1	3	0				1	0	0	1	0	1	0	1	1	1	0	0	0	0	0	0	0	1	PTA/ATA	POBA/Maris deep	0										0			0	0	0	0	0	0	0	0.785	1
0	1	2	5	1				1	0	1	1	0	1	0	1	1	1	0	0	0	1	1	0	1	1	PTA	POBA	0										0			0	0	0	0	0	0	0	0.785	1
1	0	3	6	1				0	0	0	0	0	1	0	1	1	0	0	0	0	1	1	0	1	0			1	1	0	0	1	0	0	0	0	1	0			0	0	0	0	0	0	0	0.875	1
1	0	3	6	1				1	0	1	1	0	1	0	1	0	0	0	0	0	1	0	0	0	1	SFA/ATA	Complete SE/POBA	0										0			0	0	1	0	0	1	1	0.446	1
1	0	3	6	1				0	0	0	0	0	1	0	1	1	1	0	0	0	0	0	0	0	0			1	1	0	0	0	0	1	1	1	1	0			0	0	0	0	0	0	0	0.125	0
1	0	2	5	1				0	0	0	0	0	1	0	0	1	0	0	0	0	0	0	0	0	0			0										1	Rt. SFA, ATA, PTA		0	0	0	0	0	0	0	0.056	0
1	0	2	5	1				0	0	0	0	0	1	0	1	1	1	0	0	0	1	1	0	1	1	ATA	Maris deep	0										0			0	0	0	0	0	0	0	0.575	1
1	0	3	6	1				0	0	0	0	0	1	0	1	1	0	0	0	0	1	1	0	1	1	ATA	POBA	0										0			0	0	0	0	0	0	0	0.042	0
0	1	2	5	1				0	0	0	0	0	1	0	1	1	1	0	0	0	1	0	0	0	1	SFA	Complete SE2	0										0			0	0	0	0	0	0	0	0.076	0
1	0	3	6	1				0	0	0	0	0	1	0	1	0	0	0	0	0	1	1	0	1	0			0										0			0	0	0	0	0	0	0	0.148	1
0	1	3	6	1				0	0	0	0	0	1	0	1	1	1	0	0	0	1	1	0	1	1	PTA	POBA	0										0			0	0	0	0	0	0	0	0.895	1
0	1	2	5	1				1	0	0	1	0	1	0	1	1	1	0	0	0	0	0	0	0	1	ATA	Maris Deep	0										0			0	0	0	0	0	0	0	0.198	1
1	0	3	6	1				1	0	0	1	0	1	0	1	1	1	0	0	0	1	0	0	0	1	SFA/3VV	SC/POBA	0										0			0	0	1	0	1	1	1	0.191	1
0	1	2	5	1				1	0	0	1	0	1	0	1	0	1	0	0	0	0	0	0	0	0			0										0			0	0	0	0	0	0	0	0.215	1
1	0	2	5	1				1	0	0	1	0	1	0	1	1	0	0	0	0	0	0	0	0	0			0										0			0	0	0	0	0	0	0	0.101	1
1	0	3	6	1				1	0	0	1	0	1	0	0	0	1	0	0	0	1	0	0	0	0			1	1	0	0	1	1	0	0	0	1	0			0	0	0	0	0	0	0	0.007	0
1	0	1	3	0				1	0	0	1	0	1	0	0	1	0	0	0	0	0	0	0	0	0			0										0			0	0	0	0	0	0	0	0.139	0
0	1	2	4	1				0	0	0	0	0	1	0	0	1	1	0	0	0	1	0	0	0	1	pero	POBA	0										0			0	0	0	0	0	0	0	0.139	0
1	0	2	5	1				1	0	0	1	0	1	0	1	0	1	0	0	0	1	0	0	0	1	ATA	POBA	0										0			0	0	1	0	1	1	1	0.112	0
1	0	3	6	1				0	0	0	0	0	1	0	1	1	0	0	0	0	0	0	0	0	1	PTA	POBA	0	1	1	0	1	0	0	0	0	1	1	Rt. PTA		1	1	0	0	0	0	1	0.162	0
1	0	1	3	0				1	0	0	1	0	1	0	1	0	1	0	0	0	0	0	0	0	1	SFA	Complete SE	0										0			0	0	0	0	0	0	0	0.705	1
0	1	2	5	1				1	0	1	1	0	1	0	1	0	0	0	0	0	1	0	0	0	1	sfa/ata	POBA	0										0			0	0	0	0	0	0	0	0.4	1
0	1	2	5	1				0	0	0	0	0	1	0	1	1	0	0	0	0	1	0	0	0	0			0										0			0	0	1	0	0	1	1	0.247	1
1	0	3	6	1				0	0	0	0	0	1	0	1	0	0	0	0	0	1	0	0	0	1	ATA	POBA	1	1	0	0	1	1	0	0	1	1	1	Rt. ATA, Pero		1	1	1	0	0	1	1	0.983	1
1	0	3	6	1				0	0	0	0	0	1	0	1	0	1	0	0	0	1	1	0	1	0			0										0			0	0	0	0	0	0	0	0.032	0
0	1	1	3	0				1	0	0	1	0	1	0	1	0	0	0	0	0	0	0	0	0	1	ATA	POBA	1	1	0	0	1	1	0	0	1	1	1	Lt. SFA, Pop, PTA		1	1	0	0	0	0	1	0.465	1
1	0	1	3	0				0	0	0	0	0	1	0	1	1	1	0	0	0	0	0	0	0	1	PTA, PERO	POBA	1	1	0	0	1	1	0	0	1	1	1	Rt. CIA, Lt.SFA, BTK(3vv)		0	1	0	0	0	0	1	0	0
1	0	1	3	0				1	0	0	1	0	1	0	0	1	0	0	0	0	0	0	0	0	0			0										0			0	0	0	0	0	0	0	0.061	0
1	0	3	6	1				1	0	0	1	0	1	0	1	1	0	0	0	0	0	0	0	0	1	SFA	SMART3	1	1	0	0	1	1	0	0	1	1	1	Rt. CIA, SFA, ATA, PTA		1	1	0	0	0	0	1	0.465	1
1	0	2	4	0				1	0	0	1	0	1	0	1	0	0	0	0	0	0	0	0	0	1	SFA	Absolute pro2	0	1	1	0	0	0	1	1	1	1	0			0	0	0	0	0	0	0	0.82	1
0	1	2	4	0				1	0	0	1	0	1	0	1	0	1	0	0	0	0	0	0	0	1	sfa	Smart2	0	1	1	0	0	0	1	1	1	1	0			0	0	0	0	0	0	0	0.82	1
1	0	2	4	0				1	0	1	1	0	1	0	1	0	1	0	0	0	0	0	0	0	1	EIA	Scuba	0										0			0	0	0	0	0	0	0	0.111	0
1	0	2	5	1				1	0	0	1	0	1	0	1	1	0	0	0	0	0	0	0	0	0			0										0			0	0	0	0	0	0	0	0.009	0
1	0	2	5	1				1	0	0	1	0	1	0	1	0	0	0	0	0	0	0	0	0	1	SFA	Complete SE	0										0			0	0	0	0	0	0	0	0.173	1
1	0	2	5	1				1	0	0	1	0	1	0	1	1	0	0	0	0	0	0	0	0	1	SFA	Absolute Pro2	1	1	1	0	1	1	0	0	1	1	1	Rt, SFA, ATA, PTA		1	1	0	0	0	0	1	0.102	0
1	0	3	6	1				1	0	0	1	0	1	0	1	0	1	1	0	1	1	0	0	0	1	PERO	POBA	0	1	0	1	0	0	1	1	1	1	0			0	0	0	0	0	0	0	0.006	0
0	1	3	6	1				0	0	0	0	0	1	0	1	1	0	0	0	0	1	1	0	1	0			0										0			0	0	0	0	0	0	0	0.093	1
0	1	2	5	1	0.52			1	0	0	1	0	1	0	1	1	0	1	0	1	1	1	0	1	1	ATA	POBA	0	1	1	0	1	1	0	0	0	1	0			0	0	0	0	0	0	0	0.009	0
0	1	3	6	1	1			0	0	0	0	0	1	0	1	1	0	0	0	0	1	1	0	1	1	ATA, PTA	POBA	0	1	1	0	1	1	0	0	0	0	0			0	0	1	0	0	1	1	0.285	1
0	1	2	4	0	0.87			0	0	0	0	0	1	0	1	1	0	0	0	0	0	0	0	0	0			0	1	1	0	1	1	0	0	0	0	0			0	0	0	0	0	0	0	0.089	0
1	0	2	5	1	0.81			1	0	1	1	0	1	0	1	1	1	0	0	0	0	0	0	0	0			0	1	0	1	1	0	0	0	1	1	0			0	0	0	0	0	0	0	0.996	0
0	1	2	5	1	0.46	3	12	1	0	1	1	0	1	0	1	1	0	0	0	0	1	0	0	0	0			0	1	0	1	1	0	0	0	1	1	0			0	0	0	0	0	0	0	0.996	0
0	1	1	2	0	0.84			0	0	0	0	0	1	0	1	0	1	0	0	0	0	0	0	0	0			1	1	0	0	1	1	0	0	1	1	1	Lt. ATA		1	1	0	0	0	0	1	0.144	1
0	1	2	5	1	0.7	7	5	1	0	0	1	0	1	0	1	0	0	0	0	0	0	0	0	0	1	SFA	smart	0										0			0	0	0	0	0	0	0	0.249	1
0	1	2	5	1				0	0	0	0	0	1	0	1	0	0	0	0	0	0	0	0	0	1	ATA	POBA	0										0			0	0	0	0	0	0	0	0.002	0
0	1	0	0	1	0.88			0	0	0	0	0	1	0	1	0	0	0	0	0	0	0	0	0	1	ATA	POBA	0										0			0	0	0	0	0	0	0	0.002	0
1	0	2	5	1	0.78	58	67	1	0	0	1	0	1	0	1	0	0	0	0	0	1	1	0	1	1	SFA	Smart	1	1	0	0	1	0	0	0	1	1	0			0	0	0	0	0	0	0	0.044	0
0	1	2	4	0	0.85	25	50	0	0	0	0	0	1	0	1	1	0	0	0	0	0	0	0	0	0			1	1	0	0	1	1	0	0	1	1	1	Lt. PTA		1	1	1	0	0	1	1	0.369	1
0	1	1	2	0	1.17			0	0	0	0	0	1	0	1	1	0	0	0	0	0	0	0	0	1	ATA, PTA	pOBA	0										0			0	0	0	0	0	0	0	0.062	0
1	0	0	0	0	0.55			1	0	0	1	0	1	0	1	1	1	0	0	0	0	0	0	0	1	ATA, PTA	POBA	0										0			0	0	0	0	0	0	0	0.007	0
0	1	2	5	1	0.5	12	23	1	0	0	1	0	1	0	0	1	1	0	0	0	1	1	0	1	1	Pero	POBA	0										0			0	0	0	0	0	0	0	0.007	0
1	0	1	1	1				1	0	0	0	1	1	0	1	1	0	0	0	0	0	0	0	0	1	PTA	POBA	0	1	1	0	0	0	1	1	1	1	0			0	0	0	0	0	0	0	0.01	0
0	1	2	5	1	0.4			1	0	0	1	0	1	1	1	0	0	0	0	0	0	0	0	0	1	SFA	Complete SE	0										0			0	0	0	0	0	0	0	0.472	1
1	0	3	6	1	0.99	41		0	0	0	0	0	1	0	1	1	1	0	0	0	1	1	0	1	1	ATA	pOBA	0										0			0	0	0	0	0	0	0	0.016	0
0	1	2	5	1	0	60	44	1	0	0	1	0	1	0	1	1	0	0	0	0	1	0	0	0	0			1	1	1	0	0	0	1	1	1	1	0	Rt. SFA		0	0	1	0	0	1	1	0.002	0
0	1	3	6	1	1.2			0	0	0	0	0	1	0	1	1	0	1	0	1	1	0	0	0	0			0										0			0	0	0	0	0	0	0	0.18	1
1	0	0	0	0	0.97			0	0	0	0	0	1	0	1	1	1	0	0	0	0	0	0	0	1	ATA, PTA, Pero	Xpert, POBA, POBA	1	1	0	0	0	0	1	1	1	1	0			0	0	0	0	0	0	0	0.209	1
0	1	2	5	1	0.85			1	0	0	1	0	1	0	1	1	1	0	0	0	0	0	0	0	1	Pero	pOBA	1	1	0	0	1	1	0	0	1	1	1	Lt. ATA		1	1	0	0	0	0	1	0.209	1
0	1	0	0	0	0.96			0	0	0	0	0	1	0	1	0	0	0	0	0	0	0	0	0	0			0	1	1	0	0	0	1	1	1	1	0			0	0	0	0	0	0	0	0.109	0
1	0	2	4	0		30		1	0	0	1	0	1	0	1	0	1	0	0	0	0	0	0	0	0			0										0			0	0	0	0	0	0	0	0.681	1
1	0	0	0	0				1	0	1	0	0	1	0	1	0	1	0	0	0	0	0	0	0	0			0										0			0	0	0	0	0	0	0	0.576	1
1	0	1	2	0	1.14			0	0	0	0	0	1	0	1	1	0	0	0	0	0	0	0	0	0			1	1	0	0	1	1	0	0	1	1	1	Both. BTK		1	1	0	0	0	0	1	0.959	1
1	0	2	5	1				0	0	0	0	0	1	0	1	1	0	0	0	0	0	0	0	0	1	ATA, PTA	POBA	0	1	1	0	1	1	0	0	0	1	0			0	0	0	0	0	0	0	0.238	1
1	0	2	5	1	1.15	35	95	0	0	0	0	0	1	0	0	1	0	0	0	0	0	0	0	0	0			1	1	0	0	1	0	0	1	1	1	1	Rt. PTA		0	0	1	0	0	1	1	0.054	1
1	0	2	5	1	0.69	30	50	0	0	0	0	0	1	0	1	1	0	0	0	0	0	0	0	0	1	ATA	POBA	1	1	0	0	1	1	0	0	0	1	0			0	0	0	0	0	0	0	0.055	0
0	1	2	5	1	0.86	13	24	0	0	0	0	0	1	0	1	1	0	1	0	1	1	1	0	1	0			0										0			0	0	0	0	0	0	0	0.01	0
1	0	2	5	1	1.05	35	15	1	0	1	1	0	1	0	1	0	0	0	0	0	0	0	0	0	1	SFA	Smart	0										0			0	0	0	0	0	0	0	0.473	1
1	0	2	5	1	1.02	22	21	0	0	0	0	0	1	0	0	1	0	1	0	1	0	0	0	0	0			0										0			0	0	0	0	0	0	0	0.017	0
0	1	2	5	1	0.75		43	0	0	0	0	0	1	0	1	1	0	0	0	0	1	1	0	1	0			1	1	0	0	1	0	0	0	1	1	0			0	0	1	0	1	1	1	0.049	0
0	1	2	5	1	0	27	9	1	0	0	1	0	1	0	1	1	1	0	0	0	0	0	0	0	0			0										0			0	0	0	0	0	0	0	0.021	0
0	1	2	5	1		42	26	0	0	0	0	0	1	0	1	1	0	0	0	0	1	0	0	0	1	PTA	POBA	0										0			0	0	1	0	0	1	1	0.004	0
1	0	2	5	1	1.37	28	54	0	0	0	0	0	1	0	1	1	0	0	0	0	1	1	0	1	0			0										0			0	0	0	0	0	0	0	0.009	0
1	0	2	5	1	0.83	40	29	1	0	0	1	0	1	0	1	1	0	0	0	0	0	0	0	0	0			1	1	0	0	1	1	0	0	1	1	1	Rt. ATA, PTA/Lt. ATA, PTA		1	1	0	0	0	0	1	0	0
1	0	2	4	0	0.75	15	37	0	0	0	0	0	1	0	1	1	0	0	0	0	0	0	0	0	1	ATA	POBA	1	1	0	0	1	1	0	0	1	1	1	Rt. ATA, PTA		1	1	0	0	0	0	1	0.004	0
0	1	2	5	1	1.27	59	39	0	0	0	0	0	1	0	1	0	0	0	0	0	1	0	0	0	1	ATA	POBA	0										0			0	0	1	0	0	1	1	0.934	1
1	0	2	5	1	0.53	29	43	1	0	0	1	0	1	0	1	1	0	0	0	0	0	0	0	0	1	ATA	pOBA	0										0			0	0	0	0	0	0	0	0.015	0
0	1	1	3	0	0.74			1	0	1	0	0	1	0	1	1	1	0	0	0	0	0	0	0	0			1	1	0	0	1	0	0	0	1	1	0			0	0	0	0	0	0	0	0.898	1
1	0	2	5	1	1.17	44	34	0	0	0	0	0	1	0	1	1	0	0	0	0	1	0	0	0	1	ATA, PTA	POBA	0										0			0	0	0	0	0	0	0	0.002	0
0	1	0	0	0	1.1			0	0	0	0	0	1	0	1	1	0	0	0	0	0	0	0	0	1	ATA, PTA	POBA	0										0			0	0	0	0	0	0	0	0.002	0
1	0	2	5	1	1.08	16	35	1	0	0	1	0	1	0	1	1	1	0	0	0	1	1	0	1	0			1	1	0	1	1	0	0	1	1	1	1	Rt. SFA		0	1	1	0	0	1	1	0.002	0
0	1	2	4	0	0.65			0	0	0	0	0	1	1	0	0	0	0	0	0	0	0	0	0	0			0										0			0	0	0	0	0	0	0	0.391	1
0	1	1	1	0				0	0	0	0	0	1	0	1	1	1	0	0	0	0	0	0	0	0			1	1	1	0	0	0	1	1	1	1	0			0	0	0	0	0	0	0	0.168	0
1	0	2	5	1	0.98			0	0	0	0	0	1	0	1	1	0	0	0	0	1	1	0	1	0			0										0			0	0	0	0	0	0	0	0.01	0
1	0	2	4	1	0.56			1	0	0	1	0	1	0	1	1	1	0	0	0	0	0	0	0	1	ATA, PTA	fail	1	1	1	0	1	1	0	0	1	1	1	Rt. SFA, BTK		1	1	1	0	0	1	1	0.027	0
0	1	1	1	0	0			1	0	0	1	0	1	0	1	0	0	0	0	0	0	0	0	0	1	SFA	Smart	0										0			0	0	0	0	0	0	0	0.204	1
1	0	2	4	1	0.46			1	0	0	1	1	1	0	1	1	0	0	0	0	0	0	0	0	1	Pop, ATA, PTA	POBA	1	1	0	0	1	1	0	0	1	1	1	Rt. ATA, PTA		1	1	0	0	0	0	1	0.031	0
0	1	2	5	1	0.75	40	39	1	0	0	1	0	1	0	1	0	0	0	0	0	1	0	0	0	1	ATA	POBA	0										0			0	0	0	0	0	0	0	0.026	0
1	0	2	5	1	0.45	17	24	1	0	0	1	0	1	0	1	1	0	0	0	0	1	1	0	1	1	ATA	Xpert	0										0			0	0	0	0	0	0	0	0.963	1
1	0	3	6	1	1.22	25	27	0	0	0	0	0	1	0	0	1	0	0	0	0	1	1	0	1	0			0										0			0	0	1	0	0	1	1	0.027	0
1	0	1	3	0	1.19			0	0	0	0	0	1	0	1	0	0	0	0	0	0	0	0	0	0			0										0			0	0	0	0	0	0	0	0.093	1
1	0	2	5	1	0.76			1	0	0	1	1	1	0	1	1	0	0	0	0	0	0	0	0	0			0										0			0	0	0	0	0	0	0	0.053	0
1	0	2	5	1	1.13	28	53	0	0	0	0	0	1	0	0	0	1	0	0	0	1	0	0	0	0			0										0			0	0	0	0	0	0	0	0.09	0
1	0	2	5	1	0.88	21	46	0	0	0	0	0	1	0	1	1	0	0	0	1	1	1	0	1	1	ATA, PTA	POBA, Xpert	0	1	1	0	1	0	0	0	1	1	0			0	0	1	0	0	1	1	0.535	1
0	1	2	5	1	0	1	13	1	0	0	1	0	1	0	1	0	0	0	0	0	1	0	0	0	1	ATA	POBA	1	1	1	0	1	0	0	0	0	1	0			0	0	0	0	0	0	0	0.099	0
1	0	2	4	0	0.75			1	0	0	1	0	1	0	1	1	0	0	0	0	0	0	0	0	1	PTA	POBA	0										0			0	0	0	0	0	0	0	0.197	1
1	0	2	5	1	1.03	2	5	0	0	0	0	0	1	0	1	1	1	0	0	0	1	1	0	1	0			0										0			0	0	0	0	0	0	0	0.003	0
1	0	2	5	1	1.13			0	0	0	0	0	1	0	1	0	0	0	0	0	1	0	0	0	0			1	1	0	1	0	0	1	1	1	1	0			0	0	0	0	0	0	0	0.018	0
0	1	2	5	1	1.17	20	57	0	0	0	0	0	1	0	1	0	0	0	0	0	1	0	0	0	0			0										0			0	0	0	0	0	0	0	0.523	1
0	1	2	5	1		5	21	1	0	0	1	1	1	0	1	1	1	1	0	1	1	0	0	0	1	SFA, pop, pero	Smart, Marisdeep, POBA	0										0			0	0	1	0	0	1	1	0.015	0
1	0	1	2	0	0.64			1	0	1	1	0	1	0	0	1	0	0	0	0	0	0	0	0	0			1	1	0	1	1	1	0	0	1	1	1	Rt.EIA to BTK		1	1	0	0	0	0	1	0.073	1
0	1	1	2	1	0.72			1	0	0	1	0	1	0	1	1	0	0	0	0	0	0	0	0	0			1	1	0	1	0	0	1	1	1	1	0	Rt.EIA to BTK		0	0	0	0	0	0	0	0.073	1
1	0	2	5	1				0	0	0	0	0	1	0	1	1	1	0	0	0	0	0	0	0	0			1	1	0	1	1	1	0	0	0	0	1	Rt. PTA		1	1	1	0	0	1	1	0.007	0
0	1	3	6	1	0.7			1	0	0	1	0	1	0	0	1	0	0	0	0	1	1	0	1	1	SFA	Smart	0										0			0	0	1	0	1	1	1	0.015	1
0	1	1	2	0	0			1	0	0	1	0	1	0	1	0	1	0	0	0	0	0	0	0	1	Pero	POBA	0										0			0	0	0	0	0	0	0	0.577	1
0	1	2	5	1	1.1	12	7	0	0	0	0	0	1	0	1	1	1	0	0	0	1	0	0	0	1	ATA, PTA	POBA	1	1	0	0	1	1	0	0	1	1	1	Lt. PTA		1	1	1	0	0	1	1	0.296	1
1	0	0	0	0				1	0	1	0	0	1	0	1	1	0	0	0	0	0	0	0	0	0			0										0			0	0	0	0	0	0	0	0.234	1
0	1	2	4	0	1.01			0	0	0	0	0	1	0	0	1	0	0	0	0	0	0	0	0	1	PTA	fail	0										0			0	0	0	0	0	0	0	0.234	1
1	0	2	5	1	1.18	37	42	0	0	0	0	0	1	0	0	1	0	0	0	0	0	0	0	0	0			1	1	1	0	1	1	0	0	1	1	1	Rt. PTA		1	1	0	0	0	0	1	0.004	0
1	0	2	5	1	0.54	43	33	1	0	1	1	0	1	0	1	1	1	0	0	0	1	0	0	0	1	ATA, PTA	Maris Deep, POBA	0										0			0	0	1	0	0	1	1	0.861	1
0	1	2	4	0	0.84			0	0	0	0	0	1	0	1	1	0	0	0	0	0	0	0	0	0			1	1	0	0	0	0	1	1	1	1	0			0	0	0	0	0	0	0	0.861	1
1	0	3	6	1		0	2	0	0	0	0	0	1	0	1	1	0	1	0	1	1	1	0	1	1	ATA	POBA	1	1	1	0	1	1	0	0	1	1	1	Rt. ATA, PTA		0	0	1	0	0	1	1	0.038	0
1	0	2	4	1	0.67	45	27	1	0	1	1	0	1	0	0	1	0	0	0	0	0	0	0	0	0			0	1	1	0	0	0	1	1	1	1	0			0	0	0	0	0	0	0	0.046	0
0	1	2	4	1	0			1	0	1	1	0	1	1	1	0	0	0	0	0	0	0	0	0	0			0										0			0	0	0	0	0	0	0	0.641	1
0	1	2	5	1	0.38	27	9	1	0	1	1	0	1	1	0	0	0	0	0	0	0	0	0	0	0			0										0			0	0	0	0	0	0	0	0.906	1
1	0	2	5	1	0.73	4		1	0	1	0	0	1	0	1	1	0	1	0	1	1	0	0	0	1	ATA	fail	1	1	0	0	0	0	1	1	1	1	0	Lt. SFA, ATA		0	0	0	0	0	0	0	0.285	1
0	1	2	5	1	0.57	2		1	0	1	0	0	1	0	0	1	0	1	0	1	1	0	0	0	0			1	1	0	0	1	1	0	0	1	1	1	Lt. SFA, ATA		0	0	0	0	0	0	0	0.285	1
1	0	2	5	1	0.87			1	0	0	1	0	1	0	1	0	1	0	0	0	1	0	0	0	0			0	1	1	0	0	0	1	1	1	1	0			0	0	0	0	0	0	0	0.004	0
0	1	2	4	0				1	0	0	1	1	1	0	1	0	1	0	0	0	0	0	0	0	1	SFA, Pero, ATA	POBA	0										0			0	0	0	0	0	0	0	0.252	1
0	1	1	2	1	0.76			0	0	0	0	0	1	0	1	0	0	0	0	0	0	0	0	0	0			1	1	0	0	1	1	0	0	0	1	0			0	0	0	0	0	0	0	0.678	1
0	1	1	2	0	0.8			1	0	0	1	0	1	0	1	1	1	0	0	0	0	0	0	0	0			0										0			0	0	0	0	0	0	0	0.042	0
1	0	2	5	1	0.6	52	32	1	0	0	1	0	1	0	1	1	0	0	0	0	0	0	0	0	1	PTA	POBA	1	1	0	0	0	0	1	1	1	1	0			0	0	0	0	0	0	0	0.001	0
0	1	0	0	1	0.85			0	0	0	0	0	1	0	1	1	0	0	0	0	0	0	0	0	1	ATA, PTA	POBA	1	1	0	0	1	1	0	0	1	1	1	Lt. ATA, PTA		1	1	0	0	0	0	1	0.001	0
0	1	2	5	1	1.02	20	80	0	0	0	0	0	1	0	1	0	1	0	0	0	1	0	0	0	1	ATA, PERO	POBA	0										0			0	0	0	0	0	0	0	0.08	0
1	0	2	5	1		53	35	0	0	0	0	0	1	0	1	0	0	0	0	0	0	0	0	0	1	ATA	POBA	0										0			0	0	0	0	0	0	0	0.126	0
0	1	2	5	1		65	64	0	0	0	0	0	1	0	1	0	0	0	0	0	0	0	0	0	1	ATA	POBA	0										0			0	0	0	0	0	0	0	0.126	0
0	1	2	5	1	0.95	23	33	1	0	0	1	0	1	1	1	0	1	0	0	0	0	0	0	0	0			0	1	1	0	0	0	1	1	1	1	0			0	0	0	0	0	0	0	0.457	1
1	0	1	1	0	0.71			1	0	0	1	1	1	0	1	1	0	0	0	0	0	0	0	0	0			0										0			0	0	0	0	0	0	0	0.042	0
0	1	2	5	1	0.42	5	2	0	0	0	0	0	1	1	1	0	0	0	0	0	0	0	0	0	0			0										0			0	0	0	0	0	0	0	0.167	0
0	1	2	5	1	1.39	35	7	0	0	0	0	0	1	0	1	0	0	0	0	0	1	0	0	0	1	ATA	fail	0										0			0	0	0	0	0	0	0	0.388	1
0	1	2	5	1	0.44			1	0	1	1	1	1	0	1	0	0	0	0	0	1	0	0	0	1	SFA, ATA	absolute pro, Maris deep	0										0			0	0	1	0	0	1	1	0.267	1
1	0	3	6	1	0.73	36	2	0	0	0	0	0	1	0	1	1	0	1	0	1	0	0	0	0	1	ATA, PTA	POBA	0										0			0	0	0	0	0	0	0	0.013	0
0	1	2	5	1	0.54	6	17	1	0	0	0	1	1	0	1	0	1	0	0	0	1	0	0	0	0			0										0			0	0	1	0	0	1	1	0.611	1
1	0	2	5	1	0.49	8	2	0	0	0	0	0	1	0	1	1	1	0	0	0	1	1	0	1	1	ATA	POBA	0										0			0	0	0	0	0	0	0	0.22	1
0	1	2	5	1	0.82	53	40	0	0	0	0	0	1	0	0	1	0	1	0	1	1	0	0	0	1	PTA	POBA	0										0			0	0	1	0	0	1	1	0.009	0
0	1	2	5	1	0.56	35	3	1	0	0	1	0	1	0	0	0	1	0	0	0	0	0	0	0	1	SFA, Pero	fail, POBA	0										0			0	0	0	0	0	0	0	0.166	0
1	0	2	5	1	1.21	2	3	0	0	0	0	0	1	0	1	0	1	0	0	0	0	0	0	0	1	ATA, PERO	POBA	0										0			0	0	0	0	0	0	0	0.092	0
0	1	2	5	1	1.2	21	2	0	0	0	0	0	1	1	1	1	0	0	0	0	0	0	0	0	1	ATA, PTA	POBA	0										0			0	0	0	0	0	0	0	0.092	0
1	0	2	4	0	0.47	5	26	1	0	1	0	1	1	0	0	1	1	0	0	0	0	0	0	0	1	Iliac	Complete SE	0										0			0	0	0	0	0	0	0	0.192	1
0	1	1	3	0	1.27			0	0	0	0	0	1	0	1	0	0	0	0	0	0	0	0	0	0			0	1	1	0	0	0	1	1	1	1	0			0	0	0	0	0	0	0	0.292	1
1	0	1	1	0	0.87			1	0	1	1	0	1	0	0	1	0	0	0	0	0	0	0	0	1	PTA	POBA	0										0			0	0	0	0	0	0	0	0.446	1
1	0	2	5	1	0.98	37	36	0	0	0	0	0	1	0	0	1	1	0	0	0	0	0	0	0	1	PTA, PERO	pOBA	0										0			0	0	0	0	0	0	0	0.077	0
0	1	2	5	1	0.58	26	1	1	0	0	1	0	1	0	1	1	0	0	0	0	1	1	0	1	1	ATA, PTA	POBA	0										0	Rt. SFA, ATA, PTA		0	0	0	0	0	0	0	0.215	1
0	1	1	2	0	0.75			0	0	0	0	0	1	1	0	1	1	0	0	0	0	0	0	0	1	Pero	pOBA	0	1	1	0	1	1	0	0	0	1	0			0	0	0	0	0	0	0	0.196	1
1	0	1	1	0	0.61			1	0	1	1	0	1	0	1	0	0	0	0	0	0	0	0	0	1	SFA	Complete SE	0										0			0	0	0	0	0	0	0	0.135	0
1	0	2	5	1	1.12			1	0	0	1	0	1	0	1	0	0	0	0	0	1	0	0	0	1	SFA	Complete SE	0										0			0	0	0	0	0	0	0	0.126	0
1	0	2	5	1	0.94	5	24	1	0	0	1	0	1	0	1	1	0	0	0	0	1	0	0	0	1	PTA	POBA	0										0			0	0	0	0	0	0	0	0.007	0
1	0	2	5	1				0	0	0	0	0	1	0	1	1	1	0	0	0	0	0	0	0	1	PTA, PERO	fail, POBA	0										0			0	0	0	0	0	0	0	0.183	1
1	0	2	5	1				1	0	0	1	0	1	0	1	0	1	0	0	0	1	0	0	0	1	SFA, ATA, PTA	Complete, fail, fail	0	1	1	0	1	1	0	0	0	0	0			0	0	1	0	1	0	1	0.268	1
0	1	0	0	0				0	0	0	0	0	1	0	1	0	0	0	0	0	0	0	0	0	1	ATA	fail	0	1	1	0	0	0	1	1	1	1	0			0	0	0	0	0	0	0	0.268	1
0	1	2	5	1	0.83			1	0	0	1	0	1	0	1	1	1	0	0	0	1	0	0	0	0			0										0			0	0	0	0	0	0	0	0	0
1	0	1	3	0	1.14			0	0	0	0	0	1	0	1	0	0	0	0	0	0	0	0	0	0			0										0			0	0	0	0	0	0	0	0.24	1
1	0	1	2	0	0			1	0	0	0	1	1	0	1	1	1	0	0	0	0	0	0	0	0			0										0			0	0	0	0	0	0	0	0.001	0
0	1	1	2	0	0			0	0	0	0	0	1	0	1	1	1	0	0	0	0	0	0	0	0			0										0			0	0	0	0	0	0	0	0.001	0
0	1	2	5	1				1	0	0	1	0	1	0	0	1	0	0	0	0	1	0	0	0	0			0										0			0	0	1	0	0	1	1	0.016	0
0	1	0	0	0	1.01			0	0	0	0	0	1	0	1	1	0	0	0	0	0	0	0	0	0			0										0			0	0	0	0	0	0	0	0.137	0
0	1	2	5	1	0.62	42	21	0	0	0	0	0	1	0	1	0	1	0	0	0	0	0	0	0	1	ATA, PERO	POBA	0										0			0	0	0	0	0	0	0	0.123	0
1	0	0	0	0	0			1	0	0	1	0	1	0	1	0	0	0	0	0	0	0	0	0	1	ATA	POBA	1	1	0	0	0	0	1	1	1	1	0			0	0	0	0	0	0	0	0.001	0
0	1	2	5	1	1.37			0	0	0	0	0	1	0	1	1	0	0	0	0	1	1	0	1	1	PTA	POBA	1	1	0	0	1	1	0	0	1	1	1	Lt. PTA, ATA		1	1	0	0	0	0	1	0.001	0
1	0	0	0	0	0			1	0	0	1	0	1	0	1	1	0	0	0	0	0	0	0	0	0			0										0			0	0	0	0	0	0	0	0.734	1
0	1	3	6	1	1.07			1	0	1	1	0	1	0	1	1	0	1	0	1	0	0	0	0	1	ATA	pOBA	1	1	0	0	1	1	0	0	1	1	1	Lt. SFA to Pop		0	1	1	0	0	1	1	0.965	1
1	0	3	6	1	0.97	10	21	1	0	0	1	0	1	0	1	0	0	0	0	0	1	1	0	1	0			1	1	0	0	1	0	0	0	1	1	0			0	0	0	0	0	0	0	0.012	0
1	0	1	1	0	1.22			0	0	0	0	0	1	0	1	0	0	0	0	0	0	0	0	0	0			1	1	1	0	1	0	0	0	1	1	0			0	0	0	0	0	0	0	0.057	0
1	0	2	5	1	1.08			0	0	0	0	0	1	0	0	1	0	1	0	1	1	1	0	1	0			0										0			0	0	0	0	0	0	0	0.02	0
0	1	2	4	0				1	0	0	1	1	1	0	1	1	1	0	0	0	0	0	0	0	0			0										0			0	0	1	1	1	1	1	0.142	1
1	0	2	5	1	0.69			0	0	0	0	0	1	0	1	1	1	0	0	0	0	0	0	0	0			0	1	1	0	1	1	0	0	0	0	0			0	0	0	0	0	0	0	0.998	0
1	0	3	6	1	0.89	48		0	0	0	0	0	1	0	1	1	0	1	0	1	1	0	0	0	0			1	1	0	0	0	0	1	1	1	1	0	Lt. ATA, PTA		0	0	0	0	0	0	0	0.044	0
0	1	2	5	1	0.71	22	21	1	0	0	1	0	1	0	1	1	0	0	0	0	1	1	0	1	0			0										0			0	0	0	0	0	0	0	0.013	1
1	0	2	5	1	0.94	43	21	0	0	0	0	0	1	0	1	1	0	0	0	0	1	1	0	1	0			1	1	0	0	1	1	0	0	1	1	1	Both, BTK		1	1	0	0	0	0	1	0.184	1
0	1	3	6	1				0	0	0	0	0	1	0	0	1	0	0	0	0	0	0	0	0	0			0										0			0	0	0	0	0	0	0	0.551	1

## Sheet: Lesion
Right	Left	Target	dAorta	Iliac	Femoral	Popliteal	Trunk	ATA	PTA	Peroneal	Os	Prox	Mid	Dist	Concentric	Eccentric	TotalOcclusion	ISR	ISR_Type	ISR_Edge	ISR_Binary	ISR_Length	DeNOVO	CTO	Collateral	Diffuse	Focal	Calcification	Length	pRVD	PoRVD	pMLD	poMLD	AcuteGain	pDS	poDS	STENT	STENT_NM	Graftstent1	Graftstent2	Diameter	Length1	Atm	Du	DirectStent	Overrap	Result	POBA	B_Name
Right Limb	Left Limb	Target lesion	distal Aorta	Illiac	Femoral	Popliteal	Tibioperoneal trunk	ATA; Anterior tibial artery	PTA; Posterior tibial artery	Peroneal artery	Lesion location; Ostial	Proximal	Mid	Distal	Concentric	Eccentric	Total occlusion	In-stent restenosis	ISR type	edge ISR	Binary ISR	ISR Length	De NOVO lesion	Chronic total occlusion	Collateral flow	Diffuse lesion	Focal lesion	Lesion calcification	Lesion length	pre Reference vessel diameter, mm	Post Reference vessel diameter, mm	pre Minimum lumen diameter, mm	post Minimum lumen diameter, mm	Acute gain, mm	pre Diameter stenosis, %	Post Diameter stenosis, %	Stent	Stent name	Graft stent	Graft stent name	Stent diameter,mm	Stent length, mm	Balloon pressure, atm	Balloon duration, sec	Direct Stenting	Stent Overraping	Result	Plain Old Balloon Angioplasty; POBA	Balloon name
0	1	ATA	0	0	0	0	0	1	0	0	1	0	0	0	0	0	1	0	0	0	0	0	1	1	0	1	0	0									1	Maris deep	0		3.5	30	18	10	0	0	1	1	Sleek
0	1	ATA	0	0	0	0	0	1	0	0	1	0	0	0	0	0	1	0	0	0	0	0	1	1	0	1	0	0									1	Maris deep	0		3	40			0	0	1	0
0	1	ATA	0	0	0	0	0	1	0	0	1	0	0	0	0	0	1	0	0	0	0	0	1	1	0	1	0	0									1	Maris deep	0		3	40			0	0	1	0
0	1	Trunk	0	0	0	0	1	0	0	0	1	0	0	0	1	0	0	0	0	0	0	0	1	0	0	0	1	0									1	Maris deep	0		3	30			0	0	1	0
0	1	Trunk	0	0	0	0	1	0	0	0	0	1	0	0	0	1	0	0	0	0	0	0	1	0	0	0	1	0									1	Maris deep	0		4	40			0	0	1	0
1	0	ATA	0	0	0	0	0	1	0	0	0	1	0	0	0	0	1	0	0	0	0	0	1	1	0	1	0	0									1	Maris deep	0		3	60						0
1	0	ATA	0	0	0	0	0	1	0	0	0	1	0	0	0	0	1	0	0	0	0	0	1	1	0	1	0	0									1	Maris deep	0		3	40			0	0	1	0
0	1	Peroneal	0	0	0	0	0	0	0	1	0	0	1	0	0	0	1	0	0	0	0	0	1	1	0	1	0	0	40	4.12	4.18	0	3.6	3.6	100	10	1	Maris deep	0		4	40						0
0	1	ATA	0	0	0	0	0	1	0	0	0	1	0	0	0	0	1	0	0	0	0	0	1	1	0	1	0	0	40	4.12	4.18	0	3.2	3.2	100	20	1	Maris deep	0		4	40			0	0	1	0
0	1	Peroneal	0	0	0	0	0	0	0	1	0	1	0	0	0	0	1	0	0	0	0	0	1	0	0	1	0	0	80	3.09	3.14	0.03	2.7	2.67	99	10	1	Maris deep	0		3	80			0	0	1	0
1	0	PTA	0	0	0	0	0	0	1	0	0	1	0	0	0	0	1	0	0	0	0	0	1	1	0	1	0	0	80	3.09	3.14	0	2.7	2.7	100	10	1	Maris deep	0		3	80			0	1	1	0
1	0	PTA	0	0	0	0	0	0	1	0	0	1	0	0	0	0	1	0	0	0	0	0	1	1	0	1	0	0	20	4.12	4.18	0	3.6	3.6	100	10	1	Maris deep	0		4	20			0	1	1	0
1	0	ATA	0	0	0	0	0	1	0	0	0	1	0	0	0	0	1	0	0	0	0	0	1	1	0	1	0	0	40	4.12	4.18	0	3.6	3.6	100	10	1	Maris deep	0		4	40			0	0	1	0
1	0	ATA	0	0	0	0	0	1	0	0	0	1	0	0	0	0	1	0	0	0	0	0	1	1	0	1	0	0	40	3.09	3.14	0	2.7	2.7	100	10	1	Maris deep	0		3	40			0	0	1	0
1	0	ATA	0	0	0	0	0	1	0	0	0	1	0	0	0	0	1	0	0	0	0	0	1	1	0	1	0	0	40	3.09	3.14	0	2.7	2.7	100	10	1	Maris deep	0		3	40			0	0	1	0
1	0	ATA	0	0	0	0	0	1	0	0	0	1	0	0	0	0	1	0	0	0	0	0	1	1	0	1	0	0	60	4.12	4.18	0	3.6	3.6	100	10	1	Maris deep	0		4	60			0	0	1	0
0	1	PTA	0	0	0	0	0	0	1	0	0	1	0	0	0	0	1	0	0	0	0	0	1	0	1	1	0	0	80	4.12	4.18	0.04	3.6	3.56	99	10	1	Maris deep	0		4	80			0	0	1	0
0	1	ATA	0	0	0	0	0	1	0	0	1	0	0	0	0	0	1	0	0	0	0	0	1	1	0	1	0	0	80	3.09	3.14	0	2.7	2.7	100	10	1	Maris deep	0		3	80			0	0	1	0
0	1	Peroneal	0	0	0	0	0	0	0	1	1	0	0	0	0	0	1	0	0	0	0	0	1	1	0	1	0	0	80	3.09	3.14	0	2.4	2.4	100	20	1	Maris deep	0		3	80			0	0	1	0
0	1	ATA	0	0	0	0	0	1	0	0	0	1	0	0	0	0	1	0	0	0	0	0	1	1	0	1	0	0	40	4.12	4.18	0	3.6	3.6	100	10	1	Maris deep	0		4	40			0	0	1	0
1	0	ATA	0	0	0	0	0	1	0	0	0	1	0	0	0	0	1	0	0	0	0	0	1	1	0	1	0	0	40	3.09	3.14	0	2.7	2.7	100	10	1	Maris deep	0		3	40			0	0	1	0
1	0	ATA	0	0	0	0	0	1	0	0	0	1	0	0	0	0	1	0	0	0	0	0	1	1	0	1	0	0	40	3.09	3.14	0	2.7	2.7	100	10	1	Maris deep	0		3	40			0	0	1	0
1	0	Peroneal	0	0	0	0	0	0	0	1	0	1	0	0	0	0	1	0	0	0	0	0	1	0	0	1	0	0	60	3.09	3.14	0	2.7	2.7	100	10	1	Maris deep	0		3	60			0	0	1	0
0	1	PTA	0	0	0	0	0	0	1	0	0	1	0	0	0	0	1	0	0	0	0	0	1	0	0	1	0	0	20	3.09	3.14	0	2.7	2.7	100	10	1	Maris deep	0		3	20			0	0	1	0
0	1	ATA	0	0	0	0	0	1	0	0	0	0	1	0	0	0	1	0	0	0	0	0	1	1	0	1	0	0	80	4.12	4.18	0	3.6	3.6	100	10	1	Maris deep	0		4	80			0	0	1	0
0	1	PTA	0	0	0	0	0	0	1	0	1	0	0	0	0	0	1	0	0	0	0	0	1	1	0	1	0	0	80	4.12	4.18	0	3.6	3.6	100	10	1	Maris deep	0		4	80						0
0	1	Peroneal	0	0	0	0	0	0	0	1	1	0	0	0	0	0	1	0	0	0	0	0	1	1	0	1	0	0	40	2.16	2.16	0	1.55	1.55	100	28	1	Maris deep	0		3	40			0	0	1	0
0	1	PTA	0	0	0	0	0	0	1	0	0	1	0	0	1	0	0	0	0	0	0	0	1	0	0	1	0	0	20	3.09	3.14	0.6	2.7	2.1	80	10	1	Maris deep	0		3	20			0	0	1	0
0	1	PTA	0	0	0	0	0	0	1	0	1	0	0	0	0	0	1	0	0	0	0	0	1	0	0	1	0	0									1	Maris deep	0		4	40			0	0	1	0
0	1	PTA	0	0	0	0	0	0	1	0	0	1	0	0	0	0	1	0	0	0	0	0	1	1	0	1	0	0	60	4.12	4.18	0	3.6	3.6	100	10	1	Maris deep	0		4	60			0	0	1	0
0	1	ATA	0	0	0	0	0	1	0	0	0	1	0	0	0	0	1	0	0	0	0	0	1	1	0	1	0	0	60	4.12	4.18	0	3.6	3.6	100	10	1	Maris deep	0		4	60			0	0	1	0
1	0	ATA	0	0	0	0	0	1	0	0	0	1	0	0	0	0	1	0	0	0	0	0	1	1	0	1	0	0	60	3.09	3.14	0	2.7	2.7	100	10	1	Maris deep	0		3	60			0	0	1	0
0	1	ATA	0	0	0	0	0	1	0	0	0	1	0	0	0	0	1	0	0	0	0	0	1	1	0	1	0	0	40	3.09	3.14	0	2.7	2.7	100	10	1	Maris deep	0		3	40			0	0	1	0
0	1	Peroneal	0	0	0	0	0	0	0	1	0	1	0	0	0	0	1	0	0	0	0	0	1	1	0	1	0	0	60	4.12	4.18	0	3.6	3.6	100	10	1	Maris deep	0		4	60			0	0	1	0
1	0	ATA	0	0	0	0	0	1	0	0	0	1	0	0	0	0	1	0	0	0	0	0	1	1	0	1	0	0	60	4.12	4.18	0	3.6	3.6	100	10	1	Maris deep	0		4	60			0	0	1	0
1	0	ATA	0	0	0	0	0	1	0	0	0	0	1	0	0	1	0	0	0	0	0	0	1	0	0	1	0	0									1	Maris deep	0		4	80			0	0	1	0
1	0	ATA	0	0	0	0	0	1	0	0	1	0	0	0	0	0	1	0	0	0	0	0	1	1	0	1	0	0									1	Maris deep	0		3	60			0	0	1	0
0	1	ATA	0	0	0	0	0	1	0	0	0	1	0	0	0	0	1	0	0	0	0	0	1	1	0	1	0	0									1	Maris deep	0		4	80			0	0	1	0
1	0	ATA	0	0	0	0	0	1	0	0	0	1	0	0	0	0	1	0	0	0	0	0	1	1	0	1	0	0	80	6.18	6.27	0	0	0	100	100	1	Maris deep	0		6	80			0	0	1	0
0	1	ATA	0	0	0	0	0	1	0	0	0	1	0	0	0	0	1	0	0	0	0	0	1	1	0	1	0	0	40	3.09	3.14	0	2.7	2.7	100	10	1	Maris deep	0		3	40			0	0	1	0
1	0	ATA	0	0	0	0	0	1	0	0	0	1	0	0	0	0	1	0	0	0	0	0	1	1	0	1	0	0	40	3.09	3.14	0	2.7	2.7	100	10	1	Maris deep	0		3	40						0
0	1	ATA	0	0	0	0	0	1	0	0	0	1	0	0	0	0	1	0	0	0	0	0	1	1	0	1	0	0	60	3.09	3.14	0	2.7	2.7	100	10	1	Maris deep	0		3	60			0	0	1	0
0	1	PTA	0	0	0	0	0	0	1	0	0	1	0	0	0	0	1	0	0	0	0	0	1	0	0	1	0	0	80	3.09	3.14	0	2.7	2.7	100	10	1	Maris deep	0		3	80			0	0	1	0
1	0	ATA	0	0	0	0	0	1	0	0	0	1	0	0	1	0	0	0	0	0	0	0	1	0	0	1	0	0	40	4.12	4.18	0.8	3.6	2.8	80	10	1	Maris deep	0		4	40			0	0	1	0
1	0	ATA	0	0	0	0	0	1	0	0	0	1	0	0	0	0	1	0	0	0	0	0	1	1	0	1	0	0									1	Expert	0		3	40			0	0	1	0
1	0	ATA	0	0	0	0	0	1	0	0	1	0	0	0	0	1	0	0	0	0	0	0	1	0	0	0	1	0									1	Expert	0		3	40			0	0	1	0
1	0	ATA	0	0	0	0	0	1	0	0	0	0	1	0	1	0	0	0	0	0	0	0	1	0	0	0	1	0									1	Expert	0		5	40			0	0	1	0
0	1	Trunk	0	0	0	0	1	0	0	0	0	1	0	0	1	0	0	0	0	0	0	0	1	0	0	0	1	0									1	Expert	0		3	30			0	0	1	0
0	1	PTA	0	0	0	0	0	0	1	0	0	1	0	0	0	0	0	0	0	0	0	0	1	0	0	1	0	0									1	Expert	0		5	60			0	0	1	0
0	1	ATA	0	0	0	0	0	1	0	0	0	0	0	1	1	0	0	0	0	0	0	0	1	0	0	0	1	0									1	Expert	0		3	40			0	0	1	0
1	0	PTA	0	0	0	0	0	0	1	0	1	0	0	0	0	1	0	0	0	0	0	0	1	0	0	0	1	0									1	Expert	0		4	30			0	0	1	0
1	0	ATA	0	0	0	0	0	1	0	0	0	1	0	0	0	0	1	0	0	0	0	0	1	0	0	1	0	0	80	4.12	4.18	0.4	3.6	3.2	90	10	1	Expert	0		4	80			0	0	1	0
0	1	ATA	0	0	0	0	0	1	0	0	0	1	0	0	1	0	0	0	0	0	0	0	1	0	0	0	1	0	30	3.09	3.14	0.3	2.7	2.4	90	10	1	Expert	0		3	30			0	0	1	0
1	0	ATA	0	0	0	0	0	1	0	0	1	0	0	0	0	0	1	0	0	0	0	0	1	1	0	1	0	1									1	Expert	0		5	40			0	0	1	0
1	0	PTA	0	0	0	0	0	0	1	0	0	0	1	0	1	0	0	0	0	0	0	0	1	0	0	1	0	0	80	4.12	4.18	0.4	3.6	3.2	90	10	1	Expert	0		4	80			0	0	1	0
1	0	PTA	0	0	0	0	0	0	1	0	0	1	0	0	0	0	1	0	0	0	0	0	1	1	0	1	0	0	60	4.12	4.18	0	3.6	3.6	100	10	1	Expert	0		4	60						0
1	0	ATA	0	0	0	0	0	1	0	0	0	1	0	0	1	0	0	0	0	0	0	0	1	0	0	1	0	0	60	5.15	5.23	0.5	4.5	4	90	10	1	Expert	0		5	60			0	0	1	0
1	0	PTA	0	0	0	0	0	0	1	0	0	1	0	0	0	1	0	0	0	0	0	0	1	0	0	0	1	0	30	3.09	3.14	0.06	2.7	2.64	98	10	1	Expert	0		3	30			0	0	1	0
1	0	PTA	0	0	0	0	0	0	1	0	1	0	0	0	1	0	0	0	0	0	0	0	1	0	0	1	0	0	30	3.09	3.14	0.9	2.7	1.8	70	10	1	Expert	0		3	30			0	0	1	0
0	1	ATA	0	0	0	0	0	1	0	0	0	0	1	0	0	1	0	0	0	0	0	0	1	0	0	1	0	0	60	4.12	4.18	0.4	3.2	2.8	90	20	1	Expert	0		4	60			0	0	1	0
0	1	PTA	0	0	0	0	0	0	1	0	0	1	0	0	1	0	0	0	0	0	0	0	1	0	0	0	1	0	20	3.09	3.14	0.15	2.7	2.55	95	10	1	Expert	0		3	20			0	0	1	0
0	1	Peroneal	0	0	0	0	0	0	0	1	0	1	0	0	0	1	0	0	0	0	0	0	1	0	0	1	0	0	110	2.31	2.84	0.79	2.46	1.67	66	13	1	Expert	0		3	40			0	0	1	0
1	0	PTA	0	0	0	0	0	0	1	0	0	1	0	0	1	0	0	0	0	0	0	0	1	0	0	1	0	0	40	4.12	4.18	1.2	3.6	2.4	70	10	1	Expert	0		4	40			0	0	1	0
0	1	ATA	0	0	0	0	0	1	0	0	0	1	0	0	0	0	1	0	0	0	0	0	1	1	0	1	0	0	30	3.09	3.14	0	2.7	2.7	100	10	1	Expert	0		3	30			0	1	1	0
0	1	ATA	0	0	0	0	0	1	0	0	0	1	0	0	0	0	1	0	0	0	0	0	1	1	0	1	0	0	30	4.12	4.18	0	3.6	3.6	100	10	1	Expert	0		4	30			0	1	1	0
0	1	PTA	0	0	0	0	0	0	1	0	0	1	0	0	1	0	0	0	0	0	0	0	1	0	0	1	0	0	20	3.82	3.01	1.91	2.69	0.78	50	11	1	Expert	0		3	20			0	0	1	0
1	0	PTA	0	0	0	0	0	0	1	0	1	0	0	0	0	0	1	0	0	0	0	0	1	1	0	1	0	0	60	2.33	3.72	0	2.72	2.72	100	27	1	Expert	0		4	60			0	0	1	0
0	1	PTA	0	0	0	0	0	0	1	0	1	0	0	0	0	0	1	0	0	0	0	0	1	1	0	1	0	0	40	3.24	3.24	0	2.64	2.64	100	18	1	Expert	0		4	40			0	0	1	0
1	0	PTA	0	0	0	0	0	0	1	0	0	1	0	0	0	0	1	0	0	0	0	0	1	1	0	1	0	0	40	3.09	3.14	0	2.7	2.7	100	10	1	Expert	0		3	40			0	0	1	0
1	0	Peroneal	0	0	0	0	0	0	0	1	0	1	0	0	0	1	0	0	0	0	0	0	1	0	0	1	0	0	30	3.43	3.16	0.83	2.27	1.44	76	28	1	Expert	0		4	30			0	0	1	0
0	1	PTA	0	0	0	0	0	0	1	0	0	1	0	0	0	0	0	0	0	0	0	0	1	0	0	0	1	0	30	3.09	3.14	0.45	2.7	2.25	85	10	1	Expert	0		3	30			0	0	1	0
0	1	ATA	0	0	0	0	0	1	0	0	1	0	0	0	0	0	1	0	0	0	0	0	1	1	0	1	0	0	40	4.12	4.18	0	3.2	3.2	100	20	1	Expert	0		4	40			0	0	1	0
1	0	PTA	0	0	0	0	0	0	1	0	1	0	0	0	0	0	1	0	0	0	0	0	1	0	0	1	0	0	220	2.48	2.48	0	1.97	1.97	100	21	1	Expert	0		4	30			0	0	1	0
0	1	Trunk	0	0	0	0	1	0	0	0	0	1	0	0	0	0	1	0	0	0	0	0	1	0	0	0	1	0									1	Expert	0		5	30			0	0	1	0
0	1	PTA	0	0	0	0	0	0	1	0	0	1	0	0	0	0	1	0	0	0	0	0	1	1	0	1	0	1	80	4.01	4.22	0	3.09	3.09	100	27	1	Expert	0		4	80			0	0	1	0
0	1	ATA	0	0	0	0	0	1	0	0	1	0	0	0	0	0	1	0	0	0	0	0	1	1	0	1	0	1	60	2.64	2.9	0	2.75	2.75	100	5	1	Expert	0		3	30			0	1	1	0
0	1	ATA	0	0	0	0	0	1	0	0	1	0	0	0	0	0	1	0	0	0	0	0	1	1	0	1	0	1	60	2.64	2.9	0	2.75	2.75	100	5	1	Expert	0		3	30			0	1	1	0
1	0	PTA	0	0	0	0	0	0	1	0	1	0	0	0	0	0	1	0	0	0	0	0	1	1	0	1	0	0	40	3.09	3.14	0	2.4	2.4	100	20	1	Expert	0		3	40			0	0	1	0
0	1	ATA	0	0	0	0	0	1	0	0	0	1	0	0	0	0	1	0	0	0	0	0	1	1	0	1	0	1	40	3.27	3.27	0	3.09	3.09	100	6	1	Expert	0		5	40			0	0	1	0
1	0	PTA	0	0	0	0	0	0	1	0	0	0	0	1	1	0	0	0	0	0	0	0	1	0	0	1	0	0	40	4.12	4.18	0.2	2.8	2.6	95	30	1	Expert	0		4	40			0	1	1	0
1	0	PTA	0	0	0	0	0	0	1	0	0	0	0	1	1	0	0	0	0	0	0	0	1	0	0	1	0	0	40	3.09	3.14	0.15	2.1	1.95	95	30	1	Expert	0		3	40			0	1	1	0
1	0	ATA	0	0	0	0	0	1	0	0	0	0	1	0	1	0	0	0	0	0	0	0	1	0	0	1	0	0	40	3.09	3.14	0.15	2.7	2.55	95	10	1	Expert	0		3	40			0	0	1	0
1	0	PTA	0	0	0	0	0	0	1	0	0	0	0	1	0	0	1	0	0	0	0	0	1	1	2	1	0	1	40	1.44	2.71	0	2.49	2.49	100	8	1	Expert	0		4	40			0	0	1	0
1	0	PTA	0	0	0	0	0	0	1	0	1	0	0	0	1	0	0	0	0	0	0	0	1	0	0	1	0	0	50	2.16	2.31	0.76	2.14	1.38	65	7	1	Expert	0		4	30			0	0	1	0
1	0	PTA	0	0	0	0	0	0	1	0	0	0	1	0	1	0	0	0	0	0	0	0	1	0	0	1	0	0	40	4.12	4.18	0.8	3.6	2.8	80	10	1	Expert	0		4	40			0	0	1	0
1	0	PTA	0	0	0	0	0	0	1	0	0	0	0	1	1	0	0	0	0	0	0	0	1	0	0	1	0	0	30	3.09	3.14	0.3	2.7	2.4	90	10	1	Expert	0		3	30			0	0	1	0
0	1	ATA	0	0	0	0	0	1	0	0	0	1	0	0	0	0	1	0	0	0	0	0	1	1	0	1	0	0	40	3.09	3.14	0	2.7	2.7	100	10	1	Expert	0		3	40			0	0	1	0
1	0	PTA	0	0	0	0	0	0	1	0	1	0	0	0	0	0	1	0	0	0	0	0	1	1	0	1	0	0	30	4.12	4.18	0	3.4	3.4	100	15	1	Expert	0		4	30			0	0	1	0
1	0	ATA	0	0	0	0	0	1	0	0	0	0	1	0	1	0	0	0	0	0	0	0	1	0	0	0	1	0	30	3.09	3.14	0.6	2.7	2.1	80	10	1	Expert	0		3	30			0	0	1	0
0	1	PTA	0	0	0	0	0	0	1	0	1	0	0	0	0	0	1	0	0	0	0	0	1	0	0	1	0	0	40	1.77	2.21	0	2.2	2.2	100	0	1	Expert	0		3	40			0	0	1	0
0	1	PTA	0	0	0	0	0	0	1	0	0	1	0	0	0	0	1	0	0	0	0	0	1	1	0	1	0	0	60	4.12	4.18	0	3.6	3.6	100	10	1	Expert	0		4	60			0	0	1	0
1	0	Peroneal	0	0	0	0	0	0	0	1	0	0	0	1	0	0	1	0	0	0	0	0	1	1	0	0	1	0	30	3.09	3.14	0	2.7	2.7	100	10	1	Expert	0		3	30			0	0	1	0
0	1	PTA	0	0	0	0	0	0	1	0	1	0	0	0	0	0	1	0	0	0	0	0	1	1	0	1	0	1	28	2.55	3.31	0	2.25	1.61	100	32	1	Expert	0		4	60			0	0	1	0
1	0	ATA	0	0	0	0	0	1	0	0	0	0	1	0	1	0	0	0	0	0	0	0	1	0	0	1	0	0	40	4.12	4.18	0.4	3.6	3.2	90	10	1	Expert	0		4	40			0	0	1	0
0	1	ATA	0	0	0	0	0	1	0	0	0	0	1	0	0	1	0	0	0	0	0	0	1	0	0	1	0	0	60	4.12	4.18	0.4	3.6	3.2	90	10	1	Expert	0		4	60			0	0	1	0
0	1	ATA	0	0	0	0	0	1	0	0	0	0	1	0	0	0	1	0	0	0	0	0	1	1	0	1	0	0	40	4.12	4.18	0	3.6	3.2	100	10	1	Expert	0		4	40			0	0	1	0
1	0	ATA	0	0	0	0	0	1	0	0	0	1	0	0	0	0	1	0	0	0	0	0	1	0	0	1	0	0	40	3.09	3.14	0.03	2.7	2.67	99	10	1	Expert	0		3	40			0	0	1	0
1	0	PTA	0	0	0	0	0	0	1	0	0	0	0	1	0	0	1	0	0	0	0	0	1	1	0	1	0	0									1	Expert	0		3	40			0	0	1	0
1	0	ATA	0	0	0	0	0	1	0	0	0	0	1	0	1	0	0	0	0	0	0	0	1	0	0	1	0	0	80	4.12	4.18	0.6	3.6	3	85	10	1	Expert	0		4	80			0	0	1	0
0	1	ATA	0	0	0	0	0	1	0	0	1	0	0	0	0	0	1	0	0	0	0	0	1	1	0	1	0	0	80	4.12	4.18	0	3.6	3.6	100	10	1	Expert	0		4	80			0	0	1	0
1	0	Peroneal	0	0	0	0	0	0	0	1	0	1	0	0	0	0	1	0	0	0	0	0	1	1	0	1	0	0									1	Expert	0		4	40			0	0	1	0
1	0	Peroneal	0	0	0	0	0	0	0	1	0	1	0	0	1	0	0	0	0	0	0	0	1	0	0	1	0	0									1	Expert	0		4	40			0	0	1	0
1	0	Peroneal	0	0	0	0	0	0	0	1	1	0	0	0	0	0	1	0	0	0	0	0	1	0	0	1	0	0	80	3.09	3.14	0	2.7	2.7	100	10	1	Expert	0		3	80			0	0	1	0
1	0	ATA	0	0	0	0	0	1	0	0	1	0	0	0	0	0	1	0	0	0	0	0	1	1	0	1	0	0									1	Expert	0		4	60			0	0	1	0
1	0	ATA	0	0	0	0	0	1	0	0	0	1	0	0	0	0	1	0	0	0	0	0	1	1	0	1	0	1	60	3.23	3.23	0	2.26	2.26	100	30	1	Expert	0		4	60			0	0	1	0
0	1	ATA	0	0	0	0	0	1	0	0	0	1	0	0	0	0	1	0	0	0	0	0	1	1	0	1	0	1	40	3.27	3.27	0	2.68	2.68	100	18	1	Expert	0		4	40			0	0	1	0
0	1	ATA	0	0	0	0	0	1	0	0	1	0	0	0	0	0	1	0	0	0	0	0	1	1	0	1	0	0	40	3.09	3.14	0	2.7	2.7	100	10	1	Expert	0		3	40			0	0	1	0
0	1	ATA	0	0	0	0	0	1	0	0	0	0	0	1	0	0	1	0	0	0	0	0	1	1	0	0	1	0	30	3.09	3.14	0	2.7	2.7	100	10	1	Expert	0		3	30			0	0	1	0
1	0	ATA	0	0	0	0	0	1	0	0	0	0	1	0	1	0	0	0	0	0	0	0	1	0	0	1	0	0	40	3.09	3.14	0.3	2.7	2.4	90	10	1	Expert	0		3	40			0	0	1	0
0	1	PTA	0	0	0	0	0	0	1	0	0	0	1	0	1	0	0	0	0	0	0	0	1	0	0	1	0	0	60	4.12	4.18	0.6	3.6	3	85	10	1	Expert	0		4	60			0	0	1	0
0	1	ATA	0	0	0	0	0	1	0	0	0	1	0	0	1	0	0	0	0	0	0	0	1	0	0	1	0	0	40	4.12	4.18	0.4	3.6	3.2	90	10	1	Expert	0		4	40			0	0	1	0
0	1	ATA	0	0	0	0	0	1	0	0	0	1	0	0	0	0	1	0	0	0	0	0	1	1	0	1	0	0									1	Expert	0		3	30			0	0	1	0
1	0	ATA	0	0	0	0	0	1	0	0	0	1	0	0	1	0	0	0	0	0	0	0	1	0	0	0	1	0	40	3.09	3.14	0.6	2.7	2.1	80	10	1	Expert	0		3	40			0	0	1	0
0	1	ATA	0	0	0	0	0	1	0	0	0	0	1	0	0	0	1	0	0	0	0	0	1	1	0	1	0	0	57	2.23	2.93	0	2.55	2.55	100	13	1	Expert	0		4	60			0	0	1	0
0	1	ATA	0	0	0	0	0	1	0	0	0	1	0	0	1	0	0	0	0	0	0	0	1	0	0	1	0	0									1	Expert	0		4	60			0	0	1	0
0	1	PTA	0	0	0	0	0	0	1	0	1	0	0	0	1	0	0	0	0	0	0	0	1	0	0	0	0	0									1	Expert	0		3	30			0	0	1	0
1	0	Peroneal	0	0	0	0	0	0	0	1	1	0	0	0	0	0	0	0	0	0	0	0	1	0	0	0	1	0									1	Chromis Deep	0		3	18	12	5	0	0	1	0
0	1	ATA	0	0	0	0	0	1	0	0	0	1	0	0	0	0	1	0	0	0	0	0	1	1	0	1	0	0	40	3.09	3.14	0	2.7	2.7	100	10	1	Chromis deep	0		3	40	9	15	0	0	1	0
0	1	Peroneal	0	0	0	0	0	0	0	1	0	1	0	0	0	0	1	0	0	0	0	0	1	1	0	1	0	0	18	3.09	3.14	0	2.7	2.7	100	10	1	Chromis deep	0		3	18	10	15	0	0	1	0
1	0	ATA	0	0	0	0	0	1	0	0	0	1	0	0	0	1	0	0	0	0	0	0	1	0	0	1	0	0	150	2.9	2.92	0.81	1.94	1.13	72	34	1	Chromis deep	0		3	76	9	5	0	0	1	0
1	0	ATA	0	0	0	0	0	1	0	0	1	0	0	0	0	0	1	0	0	0	0	0	1	1	0	1	0	0	18	3.09	3.14	0	2.7	2.7	100	10	1	Chromis deep	0		3	18	14	10	0	1	1	0
1	0	ATA	0	0	0	0	0	1	0	0	1	0	0	0	0	0	1	0	0	0	0	0	1	1	0	1	0	0	18	3.6	3.66	0	3.15	3.15	100	10	1	Chromis deep	0		3.5	18	12	10	0	1	1	0
1	0	PTA	0	0	0	0	0	0	1	0	0	0	1	0	1	0	0	0	0	0	0	0	1	0	0	1	0	0	30	3.3	3.31	0.71	3.03	2.32	78	8	1	Chromis deep	0		3	18	12	10	0	0	1	0
1	0	ATA	0	0	0	0	0	1	0	0	0	1	0	0	0	0	1	0	0	0	0	0	1	0	0	1	0	0	57	3.09	3.14	0.03	2.7	2.67	99	10	1	Chromis deep	0		3	57			0	0	1	0
1	0	ATA	0	0	0	0	0	1	0	0	1	0	0	0	1	0	0	0	0	0	0	0	1	0	0	1	0	0	30	2.31	3.44	0.49	2.12	1.63	79	38	1	Chromis deep	0		4	18	9	15	0	0	1	0
1	0	ATA	0	0	0	0	0	1	0	0	0	1	0	0	0	0	1	0	0	0	0	0	1	1	0	1	0	0	76	3.09	3.14	0	2.7	2.7	100	10	1	Chromis deep	0		3	76			0	0	1	0
1	0	PTA	0	0	0	0	0	0	1	0	1	0	0	0	0	0	1	0	0	0	0	0	1	0	0	1	0	0	57	3.09	3.14	0	2.7	2.7	100	10	1	Chromis deep	0		3	57			0	0	1	0
0	1	PTA	0	0	0	0	0	0	1	0	0	1	0	0	1	0	0	0	0	0	0	0	1	0	0	1	0	0									0		0									1	Sleek
0	1	Peroneal	0	0	0	0	0	0	0	1	1	0	0	0	0	0	1	0	0	0	0	0	1	1	0	1	0	0									0		0									1	Sleek
0	1	ATA	0	0	0	0	0	1	0	0	0	1	0	0	1	0	0	0	0	0	0	0	1	0	0	1	0	0									0		0									1	Sleek
0	1	ATA	0	0	0	0	0	1	0	0	0	0	1	0	1	0	0	0	0	0	0	0	1	0	0	1	0	0									0		0									1	Sleek
0	1	ATA	0	0	0	0	0	1	0	0	0	1	0	0	0	0	1	0	0	0	0	0	1	1	0	1	0	0									0		0									1	Sleek
0	1	ATA	0	0	0	0	0	1	0	0	0	1	0	0	0	0	1	0	0	0	0	0	1	1	0	1	0	0		2.58	2.61	0	2.25	2.25	100	10	0		0									1	Sleek
0	1	PTA	0	0	0	0	0	0	1	0	0	1	0	0	0	0	1	0	0	0	0	0	1	1	0	1	0	0		2.58	2.61	0	2.25	2.25	100	10	0		0									1	Amhpirion
0	1	PTA	0	0	0	0	0	0	1	0	0	1	0	0	1	0	0	0	0	0	0	0	1	0	0	1	0	0		2.58	2.61	0.25	2	1.75	90	20	0		0									1	Sleek
0	1	Peroneal	0	0	0	0	0	0	0	1	0	1	0	0	1	0	0	0	0	0	0	0	1	0	0	1	0	0		2.06	2.09	0.2	1.6	1.4	90	20	0		0									1	Advance LP
0	1	PTA	0	0	0	0	0	0	1	0	1	0	0	0	0	0	1	0	0	0	0	0	1	1	0	1	0	0		2.58	2.61	0	2.25	2.25	100	10	0		0									1	Sleek
0	1	ATA	0	0	0	0	0	1	0	0	0	1	0	0	0	0	1	0	0	0	0	0	1	1	0	1	0	0		2.58	2.61	0	1.75	1.75	100	30	0		0									1	Sleek
0	1	PTA	0	0	0	0	0	0	1	0	1	0	0	0	0	0	1	0	0	0	0	0	1	1	0	1	0	0		2.58	2.61	0	2.25	2.25	100	10	0		0									1	advance LP
0	1	Peroneal	0	0	0	0	0	0	0	1	0	1	0	0	0	0	1	0	0	0	0	0	1	1	0	1	0	0		3.6	3.66	0	3.15	3.15	100	10	0		0									1	Integrity
0	1	Peroneal	0	0	0	0	0	0	0	1	0	1	0	0	1	0	0	0	0	0	0	0	1	0	1	1	0	0		3.09	3.14	0.3	2.7	2.4	90	10	0		0									1	Sleek
0	1	PTA	0	0	0	0	0	0	1	0	0	1	0	0	0	0	1	0	0	0	0	0	1	1	0	1	0	0		2.58	2.61	0	2	2	100	20	0		0									1	Sleek
0	1	Peroneal	0	0	0	0	0	0	0	1	0	1	0	0	0	0	1	0	0	0	0	0	1	1	0	1	0	0		2.06	2.09	0	1.6	1.6	100	20	0		0									1	Sleek
0	1	ATA	0	0	0	0	0	1	0	0	0	1	0	0	0	0	1	0	0	0	0	0	1	1	0	1	0	0		3.09	3.14	0	2.7	2.7	100	10	0		0									1	Sleek
0	1	ATA	0	0	0	0	0	1	0	0	0	1	0	0	0	1	0	0	0	0	0	0	1	0	0	1	0	0	90	2.45	2.46	0.37	1.5	1.13	85	39	0		0									1	Element
0	1	Peroneal	0	0	0	0	0	0	0	1	0	1	0	0	0	0	0	0	0	0	0	0	1	0	0	0	1	0		2.83	2.87	0.27	2.48	2.2	90	10	0		0									1	Integrity
0	1	PTA	0	0	0	0	0	0	1	0	1	0	0	0	0	0	1	0	0	0	0	0	1	1	0	1	0	0				0	0	0	100	100	0		0									0
0	1	Peroneal	0	0	0	0	0	0	0	1	1	0	0	0	1	0	0	0	0	0	0	0	1	0	0	1	0	0		2.58	2.61	0.13	2.25	2.12	95	10	0		0									1	Sleek
0	1	ATA	0	0	0	0	0	1	0	0	1	0	0	0	0	0	1	0	0	0	0	0	1	1	0	1	0	0	300	3.29	3.29	0	3.04	3.04	100	8	0		0									1	Sleek
0	1	ATA	0	0	0	0	0	1	0	0	0	1	0	0	0	0	1	0	0	0	0	0	1	0	0	0	1	0		3.09	3.14	0.45	2.7	2.25	85	10	0		0									1	Sleek
0	1	PTA	0	0	0	0	0	0	1	0	0	1	0	0	0	0	1	0	0	0	0	0	1	1	0	1	0	0		2.58	2.61	0	2.25	2.25	100	10	0		0									1	Sleek
0	1	Peroneal	0	0	0	0	0	0	0	1	0	0	0	1	1	0	0	0	0	0	0	0	1	0	0	1	0	0		2.58	2.61	0.5	2.25	1.75	80	10	0		0									1	Sleek
0	1	ATA	0	0	0	0	0	1	0	0	0	0	0	1	0	0	1	0	0	0	0	0	1	1	0	1	0	0				0	0	0	100	100	0		0									0
0	1	Peroneal	0	0	0	0	0	0	0	1	1	0	0	0	0	0	1	0	0	0	0	0	1	0	0	1	0	0									0		0									1	Sleek
0	1	ATA	0	0	0	0	0	1	0	0	0	1	0	0	0	0	1	0	0	0	0	0	1	1	0	1	0	0									0		0									1	Sleek
0	1	ATA	0	0	0	0	0	1	0	0	1	0	0	0	0	0	1	0	0	0	0	0	1	1	0	1	0	1	150	2.38	2.37	0	1.78	1.78	100	25	0		0									1	Sleek
0	1	PTA	0	0	0	0	0	0	1	0	0	1	0	0	0	0	1	0	0	0	0	0	1	1	0	1	0	0		2.06	2.09	0	0	0	100	100	0		0									1	Sleek
0	1	PTA	0	0	0	0	0	0	1	0	0	1	0	0	0	0	1	0	0	0	0	0	1	0	0	1	0	0		2.58	2.61	0	2.25	2.25	100	10	0		0									1	Sleek
0	1	PTA	0	0	0	0	0	0	1	0	0	1	0	0	0	0	1	0	0	0	0	0	1	1	0	1	0	0		3.09	3.14	0	2.7	2.7	100	10	0		0									1	Sleek
0	1	Peroneal	0	0	0	0	0	0	0	1	0	0	1	0	0	0	1	0	0	0	0	0	1	0	0	1	0	0		2.06	2.09	0	1.8	1.8	100	10	0		0									1	Sleek
0	1	PTA	0	0	0	0	0	0	1	0	0	1	0	0	1	0	0	0	0	0	0	0	1	0	0	0	1	0		2.58	2.61	0.38	2.25	1.88	85	10	0		0									1	Integrity
0	1	ATA	0	0	0	0	0	1	0	0	0	1	0	0	0	0	1	0	0	0	0	0	1	1	0	1	0	0		2.06	2.09	0	1.8	1.8	100	10	0		0									1	Sleek
0	1	Peroneal	0	0	0	0	0	0	0	1	1	0	0	0	0	0	1	0	0	0	0	0	1	1	0	1	0	0				0	0	0	100	100	0		0									0
0	1	PTA	0	0	0	0	0	0	1	0	0	1	0	0	0	0	1	0	0	0	0	0	1	1	0	1	0	0									0		0									1	Sleek
0	1	Peroneal	0	0	0	0	0	0	0	1	0	1	0	0	0	0	1	0	0	0	0	0	1	1	0	1	0	0									0		0									1	Sleek
0	1	Peroneal	0	0	0	0	0	0	0	1	0	0	1	0	0	1	0	0	0	0	0	0	1	0	0	0	1	0		3.6	3.66	0.35	3.15	2.8	90	10	0		0									1	X. prime
0	1	ATA	0	0	0	0	0	1	0	0	0	0	0	1	0	0	1	0	0	0	0	0	1	0	0	1	0	0		2.06	2.09	0	1.8	1.8	100	10	0		0									1	Sleek
0	1	PTA	0	0	0	0	0	0	1	0	0	1	0	0	1	0	0	0	0	0	0	0	1	0	0	1	0	0	200	2.32	2.72	0.53	2.01	1.48	77	26	0		0									1	Sleek
0	1	Peroneal	0	0	0	0	0	0	0	1	1	0	0	0	1	0	0	0	0	0	0	0	1	0	0	0	1	0									0		0									1	Orsiro
0	1	ATA	0	0	0	0	0	1	0	0	1	0	0	0	0	0	1	0	0	0	0	0	1	1	0	1	0	0									0		0									1	Sleek
1	0	PTA	0	0	0	0	0	0	1	0	0	1	0	0	0	0	1	0	0	0	0	0	1	1	0	1	0	0									0		0									1	Sleek
1	0	ATA	0	0	0	0	0	1	0	0	0	1	0	0	0	0	1	0	0	0	0	0	1	1	0	1	0	0									0		0									1	Sleek
0	1	PTA	0	0	0	0	0	0	1	0	1	0	0	0	1	0	0	0	0	0	0	0	1	0	0	0	1	0									0		0									1	Nobori
0	1	ATA	0	0	0	0	0	1	0	0	1	0	0	0	0	0	1	0	0	0	0	0	1	1	0	0	0	0									0		0									1	Sleek
1	0	PTA	0	0	0	0	0	0	1	0	0	1	0	0	0	0	1	0	0	0	0	0	1	1	0	1	0	0									0		0									1	Sleek
1	0	ATA	0	0	0	0	0	1	0	0	1	0	0	0	0	0	1	0	0	0	0	0	1	1	0	1	0	0									0		0									1	Premier
0	1	PTA	0	0	0	0	0	0	1	0	1	0	0	0	0	0	1	0	0	0	0	0	1	1	0	1	0	0									0		0									1	Sleek
0	1	Peroneal	0	0	0	0	0	0	0	1	1	0	0	0	0	0	1	0	0	0	0	0	1	1	0	1	0	0									0		0									1	Sleek
0	1	ATA	0	0	0	0	0	1	0	0	1	0	0	0	0	0	1	0	0	0	0	0	1	1	0	1	0	0									0		0									1	Sleek
1	0	PTA	0	0	0	0	0	0	1	0	0	0	0	1	1	0	0	0	0	0	0	0	1	0	0	0	1	0									0		0									1	Sleek
1	0	ATA	0	0	0	0	0	1	0	0	0	1	0	0	1	0	0	0	0	0	0	0	1	0	0	0	1	0									0		0									1	Promus
1	0	ATA	0	0	0	0	0	1	0	0	0	1	0	0	1	0	0	0	0	0	0	0	1	0	0	1	0	0									0		0									1	Sleek
0	1	PTA	0	0	0	0	0	0	1	0	0	1	0	0	0	0	1	0	0	0	0	0	1	1	0	1	0	0									0		0									1	Sleek
1	0	ATA	0	0	0	0	0	1	0	0	0	1	0	0	0	0	1	0	0	0	0	0	1	1	0	1	0	1									0		0									1	Sleek
0	1	ATA	0	0	0	0	0	1	0	0	0	1	0	0	0	0	1	0	0	0	0	0	1	1	0	1	0	0									0		0									1	Sleek
0	1	Peroneal	0	0	0	0	0	0	0	1	0	1	0	0	0	0	1	0	0	0	0	0	1	1	0	1	0	0									0		0									1	Sleek
0	1	ATA	0	0	0	0	0	1	0	0	0	1	0	0	0	0	1	0	0	0	0	0	1	1	0	1	0	0									0		0									1	Sleek
0	1	PTA	0	0	0	0	0	0	1	0	0	0	1	0	1	0	0	0	0	0	0	0	1	0	0	0	1	0									0		0									1	integrity
0	1	ATA	0	0	0	0	0	1	0	0	0	1	0	0	1	0	0	0	0	0	0	0	1	0	0	0	1	0									0		0									1	Premier
0	1	PTA	0	0	0	0	0	0	1	0	0	1	0	0	0	0	1	0	0	0	0	0	1	1	0	1	0	0									0		0									1	advance LP
1	0	PTA	0	0	0	0	0	0	1	0	0	1	0	0	0	0	1	0	0	0	0	0	0	0	0	1	0	0									0		0									1	Sleek
0	1	PTA	0	0	0	0	0	0	1	0	0	1	0	0	0	0	1	0	0	0	0	0	0	0	0	1	0	0									0		0									1	Premier
1	0	Peroneal	0	0	0	0	0	0	0	1	0	1	0	0	0	0	1	0	0	0	0	0	0	0	0	0	1	0									0		0									1	Premier
0	1	Peroneal	0	0	0	0	0	0	0	1	0	1	0	0	0	0	1	0	0	0	0	0	0	0	0	1	0	0									0		0									1	Premier
1	0	ATA	0	0	0	0	0	1	0	0	0	1	0	0	0	0	1	0	0	0	0	0	0	0	0	1	0	0									0		0									1	Premier
0	1	ATA	0	0	0	0	0	1	0	0	0	1	0	0	0	0	1	0	0	0	0	0	0	0	0	1	0	0									0		0									1	Premier
0	1	PTA	0	0	0	0	0	0	1	0	0	1	0	0	0	1	0	0	0	0	0	0	1	0	0	1	0	0									0		0									1	advance LP
0	1	Peroneal	0	0	0	0	0	0	0	1	1	0	0	0	1	0	0	0	0	0	0	0	1	0	0	0	1	0									0		0									1	integrity
0	1	ATA	0	0	0	0	0	1	0	0	0	1	0	0	0	1	0	0	0	0	0	0	1	0	0	1	0	0									0		0									1	advance LP
1	0	Peroneal	0	0	0	0	0	0	0	1	0	1	0	0	0	0	1	0	0	0	0	0	1	1	0	1	0	0									0		0									0
1	0	ATA	0	0	0	0	0	1	0	0	0	1	0	0	0	0	1	0	0	0	0	0	1	1	0	1	0	0									0		0									1	Sleek
0	1	ATA	0	0	0	0	0	1	0	0	0	1	0	0	0	0	1	0	0	0	0	0	1	1	0	1	0	0									0		0									1	Sleek
1	0	PTA	0	0	0	0	0	0	1	0	0	0	1	0	0	0	1	0	0	0	0	0	1	1	0	1	0	1									0		0									1	Sleek
1	0	Peroneal	0	0	0	0	0	0	0	1	0	0	1	0	0	0	1	0	0	0	0	0	1	1	0	1	0	0									0		0									1	Sleek
1	0	ATA	0	0	0	0	0	1	0	0	0	0	0	1	0	0	1	0	0	0	0	0	1	1	0	0	1	1									0		0									1	Minitrek
1	0	PTA	0	0	0	0	0	0	1	0	0	0	1	0	0	0	1	0	0	0	0	0	1	1	0	1	0	0									0		0									1	Sleek
1	0	ATA	0	0	0	0	0	1	0	0	0	0	0	1	0	0	1	0	0	0	0	0	1	1	0	1	0	0									0		0									1	Sleek
1	0	ATA	0	0	0	0	0	1	0	0	0	1	0	0	0	0	1	0	0	0	0	0	1	1	0	1	0	0									0		0									1	Sleek
1	0	ATA	0	0	0	0	0	1	0	0	0	0	1	0	0	0	1	0	0	0	0	0	1	1	0	1	0	0									0		0									1	Sleek
1	0	ATA	0	0	0	0	0	1	0	0	0	1	0	0	0	0	1	0	0	0	0	0	1	1	0	0	1	0									0		0									1	integrity
0	1	Trunk	0	0	0	0	1	0	0	0	0	1	0	0	0	0	1	0	0	0	0	0	1	1	0	1	0	0									0		0									1	Mustang
0	1	PTA	0	0	0	0	0	0	1	0	1	0	0	0	0	0	1	0	0	0	0	0	1	1	0	1	0	0									0		0									1	Sleek
0	1	Peroneal	0	0	0	0	0	0	0	1	1	0	0	0	0	0	1	0	0	0	0	0	1	1	0	1	0	0									0		0									1	Sleek
0	1	PTA	0	0	0	0	0	0	1	0	1	0	0	0	0	0	1	0	0	0	0	0	1	1	0	1	0	0									0		0									1	Sleek
0	1	ATA	0	0	0	0	0	1	0	0	0	1	0	0	0	0	1	0	0	0	0	0	1	1	0	1	0	0									0		0									1	Sleek
1	0	PTA	0	0	0	0	0	0	1	0	0	0	0	1	1	0	0	0	0	0	0	0	1	0	0	1	0	1									0		0									1	advance LP
1	0	Peroneal	0	0	0	0	0	0	0	1	0	1	0	0	0	0	1	0	0	0	0	0	1	1	0	1	0	1									0		0									1	Sleek
1	0	PTA	0	0	0	0	0	0	1	0	0	1	0	0	0	0	1	0	0	0	0	0	1	1	0	1	0	0									0		0									1	Sleek
0	1	ATA	0	0	0	0	0	1	0	0	0	0	1	0	0	0	1	0	0	0	0	0	1	1	0	1	0	0									0		0									1	Sleek
1	0	PTA	0	0	0	0	0	0	1	0	1	0	0	0	0	0	1	0	0	0	0	0	1	1	0	1	0	0									0		0									1	Sleek
1	0	Peroneal	0	0	0	0	0	0	0	1	1	0	0	0	0	0	1	0	0	0	0	0	1	1	0	1	0	0									0		0									1	Sleek
0	1	Trunk	0	0	0	0	1	0	0	0	0	0	1	0	1	0	0	0	0	0	0	0	1	0	0	0	1	0									0		0									1	Biomatrix
0	1	PTA	0	0	0	0	0	0	1	0	0	1	0	0	0	0	1	0	0	0	0	0	1	1	0	1	0	0									0		0									1	Sleek
1	0	Peroneal	0	0	0	0	0	0	0	1	0	1	0	0	0	0	1	0	0	0	0	0	1	1	0	1	0	0									0		0									1	Amhpirion
1	0	ATA	0	0	0	0	0	1	0	0	0	1	0	0	0	0	1	0	0	0	0	0	1	1	0	1	0	0									0		0									1	Amhpirion
0	1	ATA	0	0	0	0	0	1	0	0	0	1	0	0	0	0	1	0	0	0	0	0	1	1	0	1	0	0									0		0									1	Sleek
0	1	Peroneal	0	0	0	0	0	0	0	1	0	1	0	0	0	0	1	0	0	0	0	0	1	1	0	1	0	0									0		0									1	advance LP
0	1	PTA	0	0	0	0	0	0	1	0	0	1	0	0	0	0	1	0	0	0	0	0	1	1	0	1	0	0									0		0									1	Sleek
1	0	PTA	0	0	0	0	0	0	1	0	0	1	0	0	0	0	1	0	0	0	0	0	1	1	0	1	0	0									0		0									1	Amhpirion
1	0	Peroneal	0	0	0	0	0	0	0	1	1	0	0	0	1	0	0	0	0	0	0	0	1	0	0	1	0	0									0		0									1	Sleek
1	0	ATA	0	0	0	0	0	1	0	0	0	1	0	0	0	0	1	0	0	0	0	0	1	1	0	1	0	0									0		0									1	Sleek
0	1	Peroneal	0	0	0	0	0	0	0	1	0	1	0	0	1	0	0	0	0	0	0	0	1	0	0	1	0	0									0		0									1	advance LP
0	1	ATA	0	0	0	0	0	1	0	0	0	0	1	0	0	1	0	0	0	0	0	0	1	0	0	1	0	0									0		0									1	Sleek
1	0	PTA	0	0	0	0	0	0	1	0	0	1	0	0	0	0	1	0	0	0	0	0	1	1	0	1	0	0									0		0									1	Sleek
1	0	ATA	0	0	0	0	0	1	0	0	0	1	0	0	0	0	1	0	0	0	0	0	1	1	0	1	0	0									0		0									1	Sleek
0	1	ATA	0	0	0	0	0	1	0	0	0	0	0	1	0	0	1	0	0	0	0	0	1	1	0	1	0	0									0		0									0
0	1	Trunk	0	0	0	0	1	0	0	0	1	0	0	0	0	0	1	0	0	0	0	0	1	1	0	0	1	0									0		0									1	Laxa
0	1	ATA	0	0	0	0	0	1	0	0	1	0	0	0	0	0	1	0	0	0	0	0	1	1	0	1	0	0									0		0									1	Sleek
1	0	PTA	0	0	0	0	0	0	1	0	0	1	0	0	0	0	1	0	0	0	0	0	1	1	0	1	0	0									0		0									1	Sleek
1	0	ATA	0	0	0	0	0	1	0	0	0	1	0	0	0	0	1	0	0	0	0	0	1	1	0	0	0	0									0		0									1	Biomatrix
1	0	ATA	0	0	0	0	0	1	0	0	0	1	0	0	0	0	1	0	0	0	0	0	1	1	0	1	0	0									0		0									1	Sleek
0	1	ATA	0	0	0	0	0	1	0	0	0	1	0	0	0	0	1	0	0	0	0	0	1	1	0	1	0	0									0		0									1	Sleek
0	1	Peroneal	0	0	0	0	0	0	0	1	0	1	0	0	0	0	1	0	0	0	0	0	1	0	0	1	0	0									0		0									1	Nobori
0	1	ATA	0	0	0	0	0	1	0	0	0	1	0	0	0	0	1	0	0	0	0	0	1	0	0	1	0	0									0		0									1	Sleek
1	0	PTA	0	0	0	0	0	0	1	0	0	1	0	0	0	0	1	0	0	0	0	0	1	1	0	1	0	0									0		0									1	Sleek
0	1	PTA	0	0	0	0	0	0	1	0	0	1	0	0	0	0	1	0	0	0	0	0	1	1	0	1	0	1									0		0									1	Sleek
1	0	ATA	0	0	0	0	0	1	0	0	0	1	0	0	0	0	1	0	0	0	0	0	1	1	0	1	0	0									0		0									1	advance LP
0	1	ATA	0	0	0	0	0	1	0	0	0	1	0	0	0	0	1	0	0	0	0	0	1	1	0	1	0	0									0		0									1	Premier
0	1	PTA	0	0	0	0	0	0	1	0	0	0	0	1	0	0	1	0	0	0	0	0	1	1	0	1	0	0									0		0									1	advance LP
0	1	Peroneal	0	0	0	0	0	0	0	1	0	1	0	0	0	0	1	0	0	0	0	0	1	1	0	1	0	0									0		0									1	Sleek
0	1	ATA	0	0	0	0	0	1	0	0	1	0	0	0	0	0	0	0	0	0	0	0	1	0	0	1	0	0									0		0									1	Biomatrix
0	1	Peroneal	0	0	0	0	0	0	0	1	0	1	0	0	1	0	0	0	0	0	0	0	1	0	0	1	0	0									0		0									1	Sleek
0	1	ATA	0	0	0	0	0	1	0	0	0	1	0	0	0	0	1	0	0	0	0	0	1	1	0	1	0	0									0		0									1	Sleek
1	0	Peroneal	0	0	0	0	0	0	0	1	0	1	0	0	0	0	1	0	0	0	0	0	1	1	0	1	0	0									0		0									1	IN PACT (DEB)
1	0	ATA	0	0	0	0	0	1	0	0	0	0	1	0	0	0	1	0	0	0	0	0	1	1	0	1	0	1									0		0									1	Sleek
0	1	PTA	0	0	0	0	0	0	1	0	0	1	0	0	0	0	1	0	0	0	0	0	1	1	0	0	0	0									0		0									1	advance LP
1	0	PTA	0	0	0	0	0	0	1	0	0	1	0	0	0	0	1	0	0	0	0	0	1	1	0	1	0	0									0		0									1	advance LP
1	0	ATA	0	0	0	0	0	1	0	0	0	0	1	0	0	0	1	0	0	0	0	0	1	1	0	1	0	0									0		0									1
1	0	PTA	0	0	0	0	0	0	1	0	0	0	0	1	0	0	1	0	0	0	0	0	1	1	0	0	0	1									0		0									1	Sleek
1	0	PTA	0	0	0	0	0	0	1	0	0	0	0	1	1	0	0	0	0	0	0	0	1	0	0	1	0	0									0		0									1	advance LP
1	0	ATA	0	0	0	0	0	1	0	0	0	1	0	0	0	0	1	0	0	0	0	0	1	1	0	1	0	0									0		0									1	Sleek
1	0	PTA	0	0	0	0	0	0	1	0	0	1	0	0	0	0	1	0	0	0	0	0	1	1	0	1	0	0									0		0									1	Sleek
0	1	PTA	0	0	0	0	0	0	1	0	1	0	0	0	0	0	1	0	0	0	0	0	1	1	0	1	0	0									0		0									1	advance LP
1	0	PTA	0	0	0	0	0	0	1	0	1	0	0	0	0	0	0	0	0	0	0	0	1	0	0	0	1	0									0		0									1	integrity
1	0	ATA	0	0	0	0	0	1	0	0	0	1	0	0	0	0	1	0	0	0	0	0	1	1	0	1	0	0									0		0									1	Sleek
0	1	PTA	0	0	0	0	0	0	1	0	0	0	1	0	0	0	0	0	0	0	0	0	1	0	0	1	0	0									0		0									1	Sleek
0	1	Peroneal	0	0	0	0	0	0	0	1	0	1	0	0	0	1	0	0	0	0	0	0	1	0	0	0	1	0									0		0									1	integrity
0	1	ATA	0	0	0	0	0	1	0	0	0	1	0	0	0	0	1	0	0	0	0	0	1	1	0	1	0	0									0		0									1	Sleek
0	1	Peroneal	0	0	0	0	0	0	0	1	0	1	0	0	0	0	1	0	0	0	0	0	1	1	0	1	0	0									0		0									1	Sleek
0	1	ATA	0	0	0	0	0	1	0	0	0	1	0	0	0	0	1	0	0	0	0	0	1	1	0	1	0	0									0		0									1	Sleek
0	1	PTA	0	0	0	0	0	0	1	0	1	0	0	0	0	0	1	0	0	0	0	0	1	0	0	1	0	0									0		0									1	Sleek
1	0	PTA	0	0	0	0	0	0	1	0	0	1	0	0	0	0	1	0	0	0	0	0	1	1	0	1	0	0									0		0									0
1	0	Peroneal	0	0	0	0	0	0	0	1	0	1	0	0	0	0	1	0	0	0	0	0	1	1	0	1	0	0									0		0									1	Sleek
1	0	ATA	0	0	0	0	0	1	0	0	0	0	0	1	0	0	1	0	0	0	0	0	1	1	0	1	0	0									0		0									1	Sleek
1	0	PTA	0	0	0	0	0	0	1	0	1	0	0	0	1	0	0	0	0	0	0	0	1	0	0	0	0	0									0		0									1	Sleek
0	1	PTA	0	0	0	0	0	0	1	0	1	0	0	0	1	0	0	0	0	0	0	0	1	0	0	0	1	0									0		0									1	Sleek
0	1	ATA	0	0	0	0	0	1	0	0	0	1	0	0	1	0	0	0	0	0	0	0	1	0	0	1	0	0									0		0									1	Sleek
0	1	PTA	0	0	0	0	0	0	1	0	0	0	1	0	0	0	1	0	0	0	0	0	1	1	0	1	0	0									0		0									1	Sleek
0	1	Peroneal	0	0	0	0	0	0	0	1	0	1	0	0	0	0	1	0	0	0	0	0	1	1	0	1	0	0									0		0									1	advance LP
0	1	ATA	0	0	0	0	0	1	0	0	0	1	0	0	0	0	1	0	0	0	0	0	1	1	0	1	0	0									0		0									0
1	0	ATA	0	0	0	0	0	1	0	0	0	0	0	1	0	0	1	0	0	0	0	0	1	1	0	0	1	1									0		0									1	Ryujin
1	0	PTA	0	0	0	0	0	0	1	0	0	1	0	0	1	0	0	0	0	0	0	0	1	0	0	1	0	0									0		0									1	Sleek
1	0	PTA	0	0	0	0	0	0	1	0	0	0	0	1	1	0	0	0	0	0	0	0	1	0	0	1	0	0									0		0									1	Sleek
1	0	Peroneal	0	0	0	0	0	0	0	1	0	1	0	0	1	0	0	0	0	0	0	0	1	0	0	0	1	0									0		0									1	Nimbus
1	0	ATA	0	0	0	0	0	1	0	0	0	1	0	0	0	0	1	0	0	0	0	0	1	1	0	1	0	0									0		0									1	integrity
1	0	PTA	0	0	0	0	0	0	1	0	0	1	0	0	0	0	1	0	0	0	0	0	1	1	0	1	0	0									0		0									1	Amhpirion
1	0	ATA	0	0	0	0	0	1	0	0	0	1	0	0	1	0	0	0	0	0	0	0	1	0	0	1	0	0									0		0									1	Amhpirion
0	1	ATA	0	0	0	0	0	1	0	0	0	1	0	0	0	0	1	0	0	0	0	0	1	0	0	1	0	0									0		0									1	advance LP
0	1	PTA	0	0	0	0	0	0	1	0	0	1	0	0	1	0	0	0	0	0	0	0	1	0	0	1	0	0		2.58	2.61	0.13	2	1.88	95	20	0		0									1	Sleek
0	1	PTA	0	0	0	0	0	0	1	0	0	1	0	0	0	0	1	0	0	0	0	0	1	1	0	1	0	0		2.58	2.61	0	1.25	1.25	100	50	0		0									1	Sleek
0	1	ATA	0	0	0	0	0	1	0	0	0	0	1	0	1	0	0	0	0	0	0	0	1	0	0	1	0	0		2.58	2.61	0.75	2.25	1.5	70	10	0		0									1	Sleek
1	0	Peroneal	0	0	0	0	0	0	0	1	1	0	0	0	0	0	1	0	0	0	0	0	1	1	0	1	0	0		2.06	2.09	0	0	0	100	100	0		0									1	Sleek
1	0	ATA	0	0	0	0	0	1	0	0	0	1	0	0	0	0	1	0	0	0	0	0	1	1	0	1	0	0		3.09	3.14	0	2.7	2.7	100	10	0		0									1	Sleek
1	0	ATA	0	0	0	0	0	1	0	0	0	1	0	0	1	0	0	0	0	0	0	0	1	0	0	1	0	0		2.58	2.61	0.25	2.25	2	90	10	0		0									1	Sleek
1	0	Peroneal	0	0	0	0	0	0	0	1	0	1	0	0	1	0	0	0	0	0	0	0	1	0	0	1	0	0									0		0									1	Sleek
1	0	PTA	0	0	0	0	0	0	1	0	1	0	0	0	0	0	1	0	0	0	0	0	1	1	0	1	0	0									0		0									1	Sleek
1	0	ATA	0	0	0	0	0	1	0	0	1	0	0	0	0	0	1	0	0	0	0	0	1	1	0	1	0	0									0		0									0
1	0	PTA	0	0	0	0	0	0	1	0	0	1	0	0	1	0	0	0	0	0	0	0	1	0	0	1	0	0		2.06	2.09	0.4	1.8	1.4	80	10	0		0									1	advance LP
1	0	ATA	0	0	0	0	0	1	0	0	0	1	0	0	0	0	1	0	0	0	0	0	1	1	0	1	0	0		2.58	2.61	0	2.25	2.25	100	10	0		0									1	Sleek
1	0	Peroneal	0	0	0	0	0	0	0	1	0	0	0	1	1	0	0	0	0	0	0	0	1	0	0	1	0	0		2.58	2.61	0.75	2.12	1.38	70	15	0		0									1	Sleek
1	0	ATA	0	0	0	0	0	1	0	0	0	1	0	0	0	0	1	0	0	0	0	0	1	0	0	1	0	0		2.58	2.61	0	2.12	2.12	100	15	0		0									1	Sleek
0	1	PTA	0	0	0	0	0	0	1	0	0	1	0	0	0	0	1	0	0	0	0	0	1	1	0	1	0	0		2.58	2.61	0	2	2	100	20	0		0									1	Sleek
0	1	ATA	0	0	0	0	0	1	0	0	1	0	0	0	0	0	1	0	0	0	0	0	1	1	0	1	0	0		2.58	2.61	0	2	2	100	20	0		0									1	Sleek
1	0	PTA	0	0	0	0	0	0	1	0	0	1	0	0	0	0	1	0	0	0	0	0	1	1	0	1	0	0		2.58	2.61	0	1.75	1.75	100	30	0		0									1	Sleek
1	0	ATA	0	0	0	0	0	1	0	0	0	1	0	0	0	0	1	0	0	0	0	0	1	0	0	1	0	0		2.58	2.61	0	1.75	1.75	100	30	0		0									1	Sleek
1	0	PTA	0	0	0	0	0	0	1	0	0	0	1	0	1	0	0	0	0	0	0	0	1	0	0	1	0	0		2.58	2.61	0.5	2	1.5	80	20	0		0									1	Amhpirion
1	0	PTA	0	0	0	0	0	0	1	0	0	1	0	0	0	0	1	0	0	0	0	0	1	1	0	1	0	0		2.58	2.61	0	2	2	100	20	0		0									1	advance LP
0	1	PTA	0	0	0	0	0	0	1	0	0	1	0	0	0	0	1	0	0	0	0	0	1	1	0	1	0	0		2.58	2.61	0	2	2	100	20	0		0									1	advance LP
1	0	Peroneal	0	0	0	0	0	0	0	1	0	0	1	0	0	0	1	0	0	0	0	0	1	1	0	1	0	0		2.58	2.61	0	2	2	100	20	0		0									1	advance LP
1	0	ATA	0	0	0	0	0	1	0	0	0	1	0	0	0	0	1	0	0	0	0	0	1	1	0	1	0	0		2.58	2.61	0	2	2	100	20	0		0									1	advance LP
0	1	ATA	0	0	0	0	0	1	0	0	0	1	0	0	0	0	1	0	0	0	0	0	1	0	0	1	0	0		2.58	2.61	0	2	2	100	20	0		0									1	advance LP
1	0	Peroneal	0	0	0	0	0	0	0	1	0	1	0	0	0	1	0	0	0	0	0	0	1	0	0	1	0	0		2.58	2.61	0.25	2.25	2	90	10	0		0									1	Sleek
1	0	ATA	0	0	0	0	0	1	0	0	1	0	0	0	1	0	0	0	0	0	0	0	1	0	0	1	0	0		2.58	2.61	0.75	2.25	1.5	70	10	0		0									1	advance LP
0	1	PTA	0	0	0	0	0	0	1	0	0	0	0	1	0	0	1	0	0	0	0	0	1	0	0	1	0	0		2.06	2.09	0	1.8	1.8	100	10	0		0									1	advance LP
0	1	ATA	0	0	0	0	0	1	0	0	1	0	0	0	0	0	1	0	0	0	0	0	1	1	0	1	0	1		2.58	2.61	0	2.25	2.25	100	10	0		0									1	Sleek
1	0	PTA	0	0	0	0	0	0	1	0	0	0	0	1	0	1	0	0	0	0	0	0	1	0	0	1	0	1									0		0									1	advance LP
1	0	PTA	0	0	0	0	0	0	1	0	0	0	0	1	0	0	1	0	0	0	0	0	1	1	0	1	0	0		2.06	2.09	0	1.6	1.6	100	20	0		0									1	Sleek
1	0	ATA	0	0	0	0	0	1	0	0	0	1	0	0	0	0	1	0	0	0	0	0	1	1	0	1	0	0		3.09	3.14	0	2.4	2.4	100	20	0		0									1	Pantera Leo
0	1	ATA	0	0	0	0	0	1	0	0	0	1	0	0	0	0	1	0	0	0	0	0	1	1	0	1	0	0		2.58	2.61	0	2.25	2.25	100	10	0		0									1	Sleek
1	0	Peroneal	0	0	0	0	0	0	0	1	0	1	0	0	1	0	0	0	0	0	0	0	1	0	0	1	0	0		2.06	2.09	0.2	1.6	1.4	90	20	0		0									1	advance LP
1	0	ATA	0	0	0	0	0	1	0	0	0	1	0	0	0	0	1	0	0	0	0	0	1	1	0	1	0	0		2.58	2.61	0	2	2	100	20	0		0									1	Sleek
1	0	PTA	0	0	0	0	0	0	1	0	0	1	0	0	1	0	0	0	0	0	0	0	1	0	0	1	0	0		2.06	2.09	0.1	1.8	1.7	95	10	0		0									1	Advance LP
1	0	Peroneal	0	0	0	0	0	0	0	1	0	1	0	0	0	0	1	0	0	0	0	0	1	0	0	1	0	0		2.06	2.09	0	1.6	1.6	100	20	0		0									1	Coyote
1	0	ATA	0	0	0	0	0	1	0	0	0	1	0	0	0	0	1	0	0	0	0	0	1	1	0	1	0	0		2.58	2.61	0	2	2	100	20	0		0									1	Sleek
1	0	PTA	0	0	0	0	0	0	1	0	0	1	0	0	0	0	1	0	0	0	0	0	1	1	0	1	0	0		2.58	2.61	0	2.25	2.25	100	10	0		0									1	Sleek
0	1	PTA	0	0	0	0	0	0	1	0	0	0	1	0	0	1	0	0	0	0	0	0	1	0	0	1	0	0		2.58	2.61	0.5	2.25	1.75	80	10	0		0									1	Sleek
0	1	Peroneal	0	0	0	0	0	0	0	1	0	1	0	0	0	0	1	0	0	0	0	0	1	1	0	1	0	0		2.58	2.61	0	2.25	2.25	100	10	0		0									1	Sleek
1	0	Peroneal	0	0	0	0	0	0	0	1	0	1	0	0	0	0	1	0	0	0	0	0	1	1	0	1	0	0		3.09	3.14	0	2.7	2.7	100	10	0		0									1	advance LP
1	0	PTA	0	0	0	0	0	0	1	0	0	1	0	0	0	0	1	0	0	0	0	0	1	1	0	1	0	0		2.58	2.61	0	1.25	1.25	100	50	0		0									1	Genoss
1	0	ATA	0	0	0	0	0	1	0	0	0	0	1	0	0	0	1	0	0	0	0	0	1	0	0	1	0	0		2.06	2.09	0.02	1.8	1.78	99	10	0		0									1	advance LP
0	1	Peroneal	0	0	0	0	0	0	0	1	1	0	0	0	0	1	0	0	0	0	0	0	1	0	0	1	0	1		2.58	2.61	0.25	2.25	2	90	10	0		0									1	Amhpirion
0	1	ATA	0	0	0	0	0	1	0	0	0	1	0	0	0	0	1	0	0	0	0	0	1	1	0	1	0	0		2.58	2.61	0	2.25	2.25	100	10	0		0									1	Amhpirion
1	0	PTA	0	0	0	0	0	0	1	0	1	0	0	0	0	0	1	0	0	0	0	0	1	1	0	1	0	0		2.83	2.87	0	2.48	2.48	100	10	0		0									1	Element
1	0	Peroneal	0	0	0	0	0	0	0	1	1	0	0	0	0	0	1	0	0	0	0	0	1	1	0	1	0	0		2.83	2.87	0	2.48	2.48	100	10	0		0									1	Integrity
1	0	ATA	0	0	0	0	0	1	0	0	1	0	0	0	0	0	1	0	0	0	0	0	1	1	0	1	0	0		2.58	2.61	0	2.25	2.25	100	10	0		0									1	Sleek
1	0	ATA	0	0	0	0	0	1	0	0	0	0	1	0	1	0	0	0	0	0	0	0	1	0	0	1	0	0		3.09	3.14	0.3	2.7	2.4	90	10	0		0									1	Integrity
0	1	PTA	0	0	0	0	0	0	1	0	1	0	0	0	0	0	1	0	0	0	0	0	1	0	0	1	0	0		2.58	2.61	0	2.25	2.25	100	10	0		0									1	Sleek
0	1	Peroneal	0	0	0	0	0	0	0	1	0	0	1	0	1	0	0	0	0	0	0	0	1	0	0	1	0	0		2.58	2.61	0.5	2.25	1.75	80	10	0		0									1	Sleek
0	1	ATA	0	0	0	0	0	1	0	0	0	0	1	0	1	0	0	0	0	0	0	0	1	0	0	1	0	0		2.58	2.61	0.5	2.25	1.75	80	10	0		0									1	Sleek
1	0	PTA	0	0	0	0	0	0	1	0	0	0	1	0	1	0	0	0	0	0	0	0	1	0	0	0	1	0		3.6	3.66	1.05	3.15	2.1	70	10	0		0									1	Biomatrix
1	0	ATA	0	0	0	0	0	1	0	0	0	1	0	0	0	0	1	0	0	0	0	0	1	1	0	1	0	0		2.58	2.61	0	2.25	2.25	100	10	0		0									1	Sleek
0	1	ATA	0	0	0	0	0	1	0	0	1	0	0	0	0	0	1	0	0	0	0	0	1	1	0	1	0	0									0		0									1	advance LP
1	0	PTA	0	0	0	0	0	0	1	0	0	0	1	0	1	0	0	0	0	0	0	0	1	0	0	1	0	0		2.06	2.09	0.1	1.8	1.7	95	10	0		0									1	Advance LP
1	0	Peroneal	0	0	0	0	0	0	0	1	0	0	1	0	1	0	0	0	0	0	0	0	1	0	0	1	0	0		2.06	2.09	0.1	1.8	1.7	95	10	0		0									1	Advance LP
1	0	ATA	0	0	0	0	0	1	0	0	0	1	0	0	1	0	0	0	0	0	0	0	1	0	0	1	0	0		2.06	2.09	0.3	1.8	1.5	85	10	0		0									1	Advance LP
0	1	PTA	0	0	0	0	0	0	1	0	1	0	0	0	0	0	1	0	0	0	0	0	1	1	0	1	0	0		2.58	2.61	0	2.25	2.25	100	10	0		0									1	Sleek
0	1	Peroneal	0	0	0	0	0	0	0	1	1	0	0	0	0	0	1	0	0	0	0	0	1	1	0	1	0	0		2.58	2.61	0	2.25	2.25	100	10	0		0									1	Sleek
0	1	ATA	0	0	0	0	0	1	0	0	1	0	0	0	0	0	1	0	0	0	0	0	1	1	0	1	0	0		2.58	2.61	0	2.25	2.25	100	10	0		0									1	Sleek
0	1	ATA	0	0	0	0	0	1	0	0	0	1	0	0	0	0	1	0	0	0	0	0	1	1	0	1	0	0		2.83	2.87	0	1.92	1.92	100	30	0		0									1	Integrity
1	0	PTA	0	0	0	0	0	0	1	0	0	1	0	0	1	0	0	0	0	0	0	0	1	0	0	1	0	0		2.06	2.09	0.1	1.8	1.7	95	10	0		0									1	Sleek
1	0	ATA	0	0	0	0	0	1	0	0	0	1	0	0	0	0	1	0	0	0	0	0	1	1	0	1	0	0				0	0	0	100	100	0		0									0
1	0	PTA	0	0	0	0	0	0	1	0	0	1	0	0	0	0	1	0	0	0	0	0	1	1	0	1	0	0				0	0	0	100	100	0		0									0
1	0	Peroneal	0	0	0	0	0	0	0	1	0	1	0	0	0	0	1	0	0	0	0	0	1	0	0	1	0	0		2.06	2.09	0	1.8	1.8	100	10	0		0									1	Sleek
0	1	PTA	0	0	0	0	0	0	1	0	0	1	0	0	0	0	1	0	0	0	0	0	1	0	0	1	0	0		2.58	2.61	0	2.25	2.25	100	10	0		0									1	Integrity
0	1	Peroneal	0	0	0	0	0	0	0	1	0	1	0	0	0	1	0	0	0	0	0	0	1	0	0	1	0	0		2.58	2.61	0.25	2.25	2	90	10	0		0									1	Integrity
0	1	ATA	0	0	0	0	0	1	0	0	0	1	0	0	0	0	1	0	0	0	0	0	1	1	0	1	0	0		2.58	2.61	0	2.25	2.25	100	10	0		0									1	Sleek
1	0	ATA	0	0	0	0	0	1	0	0	0	1	0	0	0	0	1	0	0	0	0	0	1	1	0	1	0	0		3.09	3.14	0	2.7	2.7	100	10	0		0									1	Sleek
1	0	ATA	0	0	0	0	0	1	0	0	0	0	0	1	0	0	1	0	0	0	0	0	1	1	0	0	1	0		2.06	2.09	0	0	0	100	100	0		0									1	advance LP
1	0	PTA	0	0	0	0	0	0	1	0	0	1	0	0	0	1	0	0	0	0	0	0	1	0	0	1	0	0		2.58	2.61	0.25	2.25	2	90	10	0		0									1	Sleek
0	1	PTA	0	0	0	0	0	0	1	0	0	1	0	0	0	0	1	0	0	0	0	0	1	1	0	1	0	0		2.58	2.61	0	2	2	100	20	0		0									1	Advance LP
0	1	ATA	0	0	0	0	0	1	0	0	0	1	0	0	0	0	1	0	0	0	0	0	1	1	0	1	0	0		2.58	2.61	0	2	2	100	20	0		0									1	advance LP
0	1	PTA	0	0	0	0	0	0	1	0	0	1	0	0	0	0	1	0	0	0	0	0	1	1	0	1	0	0				0	0	0	100	30	0		0									0
0	1	ATA	0	0	0	0	0	1	0	0	0	1	0	0	0	0	1	0	0	0	0	0	1	1	0	1	0	0		3.09	3.14	0	2.1	2.1	100	30	0		0									1	Sleek
1	0	PTA	0	0	0	0	0	0	1	0	0	0	1	0	0	0	1	0	0	0	0	0	1	0	0	1	0	0		2.06	2.09	0.2	1.6	1.4	90	20	0		0									1	Sleek
1	0	Peroneal	0	0	0	0	0	0	0	1	0	1	0	0	0	0	1	0	0	0	0	0	1	1	0	1	0	0		2.06	2.09	0	1.6	1.6	100	20	0		0									1	Sleek
1	0	ATA	0	0	0	0	0	1	0	0	0	1	0	0	0	0	1	0	0	0	0	0	1	1	0	1	0	0		2.58	2.61	0	2	2	100	20	0		0									1	Sleek
0	1	PTA	0	0	0	0	0	0	1	0	0	0	0	1	0	0	1	0	0	0	0	0	1	0	0	1	0	0		2.06	2.09	0.02	1.8	1.78	99	10	0		0									1	Sleek
1	0	ATA	0	0	0	0	0	1	0	0	0	1	0	0	0	0	1	0	0	0	0	0	1	1	0	1	0	0		3.09	3.14	0	2.7	2.7	100	10	0		0									1	Sleek
1	0	PTA	0	0	0	0	0	0	1	0	0	1	0	0	0	0	1	0	0	0	0	0	1	1	0	1	0	0		2.58	2.61	0	2.25	2.25	100	10	0		0									1	Amhpirion
0	1	ATA	0	0	0	0	0	1	0	0	0	1	0	0	0	0	1	0	0	0	0	0	1	1	0	1	0	0		3.09	3.14	0	2.1	2.1	100	30	0		0									1	advance LP
1	0	ATA	0	0	0	0	0	1	0	0	0	1	0	0	0	0	1	0	0	0	0	0	1	1	0	1	0	0		2.58	2.61	0	1.75	1.75	100	30	0		0									1	Sleek
1	0	PTA	0	0	0	0	0	0	1	0	1	0	0	0	0	0	1	0	0	0	0	0	1	0	0	1	0	0		2.58	2.61	0.5	2.25	1.75	80	10	0		0									1	Sleek
1	0	PTA	0	0	0	0	0	0	1	0	0	0	1	0	1	0	0	0	0	0	0	0	1	0	0	0	1	0		2.83	2.87	0.14	2.48	2.34	95	10	0		0									1	X. prime
0	1	Peroneal	0	0	0	0	0	0	0	1	0	1	0	0	1	0	0	0	0	0	0	0	1	0	0	1	0	0		2.58	2.61	0.13	2.25	2.12	95	10	0		0									1	Empira
0	1	ATA	0	0	0	0	0	1	0	0	0	1	0	0	0	0	1	0	0	0	0	0	1	1	0	1	0	0		2.58	2.61	0	2.25	2.25	100	10	0		0									1	Sleek
1	0	PTA	0	0	0	0	0	0	1	0	1	0	0	0	0	0	1	0	0	0	0	0	1	1	0	1	0	0									0		0									1	Sleek
1	0	ATA	0	0	0	0	0	1	0	0	0	1	0	0	0	0	1	0	0	0	0	0	1	1	0	1	0	0									0		0									1	Sleek
0	1	ATA	0	0	0	0	0	1	0	0	0	1	0	0	0	0	1	0	0	0	0	0	1	1	0	1	0	0									0		0									1	Sleek
1	0	PTA	0	0	0	0	0	0	1	0	0	1	0	0	0	0	1	0	0	0	0	0	1	1	0	1	0	0									0		0									0
1	0	Peroneal	0	0	0	0	0	0	0	1	0	1	0	0	1	0	0	0	0	0	0	0	1	0	0	1	0	0									0		0									1	Sleek
1	0	ATA	0	0	0	0	0	1	0	0	0	1	0	0	0	0	1	0	0	0	0	0	1	1	0	1	0	0									0		0									1	Sleek
0	1	PTA	0	0	0	0	0	0	1	0	0	0	0	1	0	1	0	0	0	0	0	0	1	0	0	1	0	1	78	2	2.1	0.2	1.4	1.2	90	33	0		0									1	Sleek
0	1	ATA	0	0	0	0	0	1	0	0	0	0	0	1	0	1	0	0	0	0	0	0	1	0	0	1	0	0	80	2.1	2.1	0.4	1.8	1.4	81	14	0		0									1	Sleek
0	1	PTA	0	0	0	0	0	0	1	0	0	1	0	0	0	0	1	0	0	0	0	0	1	1	0	1	0	0		3.09	3.14	0	2.7	2.7	100	10	0		0									1	Sleek
0	1	Peroneal	0	0	0	0	0	0	0	1	0	1	0	0	1	0	0	0	0	0	0	0	1	0	0	1	0	0		2.58	2.61	0.5	2.25	1.75	80	10	0		0									1	Sleek
0	1	ATA	0	0	0	0	0	1	0	0	0	1	0	0	1	0	0	0	0	0	0	0	1	0	0	1	0	0		2.58	2.61	0.25	2.25	2	90	10	0		0									1	Sleek
0	1	PTA	0	0	0	0	0	0	1	0	0	0	0	1	1	0	0	0	0	0	0	0	1	0	0	0	1	1	15	2.06	2.06	0.51	1.6	1.09	75	22	0		0									1	Genesis
0	1	ATA	0	0	0	0	0	1	0	0	0	1	0	0	0	0	1	0	0	0	0	0	1	1	0	1	0	1	150	2.63	2.63	0	2.22	2.22	100	16	0		0									1	Sleek
1	0	PTA	0	0	0	0	0	0	1	0	0	1	0	0	0	0	1	0	0	0	0	0	1	0	2	1	0	1	300	1.77	1.61	0	1.41	1.41	100	12	0		0									1	Sleek
1	0	Peroneal	0	0	0	0	0	0	0	1	0	1	0	0	0	0	1	0	0	0	0	0	1	1	3	1	0	1	220	1.78	1.93	0	1.89	1.89	100	2	0		0									1	Sleek
1	0	ATA	0	0	0	0	0	1	0	0	0	1	0	0	0	0	1	0	0	0	0	0	1	0	0	1	0	1	300	1.47	1.89	0	1.48	1.48	100	22	0		0									1	Sleek
0	1	ATA	0	0	0	0	0	1	0	0	0	1	0	0	1	0	0	0	0	0	0	0	1	0	0	1	0	0		2.58	2.61	0.25	2.25	2	90	10	0		0									1	Endeavor
0	1	Peroneal	0	0	0	0	0	0	0	1	0	1	0	0	0	0	0	0	0	0	0	0	1	0	0	0	1	0		3.6	3.66	0.35	3.15	2.8	90	10	0		0									1	Integrity
0	1	ATA	0	0	0	0	0	1	0	0	0	1	0	0	0	0	0	0	0	0	0	0	1	0	0	1	0	0		2.58	2.61	0.13	2.25	2.12	95	10	0		0									1	Sleek
0	1	ATA	0	0	0	0	0	1	0	0	0	1	0	0	0	0	1	0	0	0	0	0	1	1	1	1	0	1	220	2.1	2.1	0	1.8	1.8	100	14	0		0									1	Sleek
1	0	ATA	0	0	0	0	0	1	0	0	0	0	1	0	0	0	1	0	0	0	0	0	1	1	3	1	0	1		2.7	2.7	0	1.77	1.77	100	34	0		0									1	Sleek
0	1	PTA	0	0	0	0	0	0	1	0	0	0	1	0	0	0	1	0	0	0	0	0	1	1	3	1	0	1	150	2.01	2.01	0	1.58	0.83	100	21	0		0									1	Sleek
0	1	ATA	0	0	0	0	0	1	0	0	0	0	0	1	0	1	0	0	0	0	0	0	1	0	0	0	1	1	15	3.08	3.08	0.51	2.13	1.62	83	31	0		0									1	Nimbus
1	0	PTA	0	0	0	0	0	0	1	0	0	0	1	0	0	0	1	0	0	0	0	0	1	1	2	1	0	1	220	2.06	2.06	0	1.63	1.63	100	21	0		0									1	Sleek
1	0	ATA	0	0	0	0	0	1	0	0	0	1	0	0	0	0	1	0	0	0	0	0	1	1	0	1	0	1	220	2.34	2.34	0	2	2	100	14	0		0									1	Sleek
1	0	Trunk	0	0	0	0	1	0	0	0	1	0	0	0	0	1	0	0	0	0	0	0	1	0	0	1	0	1	38	3.4	3.41	0.48	2.78	2.3	86	18	0		0									1	mercury
1	0	PTA	0	0	0	0	0	0	1	0	1	0	0	0	0	0	1	0	0	0	0	0	1	1	2	1	0	1	94	2.01	2.01	0	1.51	1.51	100	25	0		0									1	Sleek
1	0	Peroneal	0	0	0	0	0	0	0	1	1	0	0	0	0	0	1	0	0	0	0	0	1	1	2	1	0	1	82	2.12	2.14	0	1.61	1.61	100	25	0		0									1	Sleek
1	0	PTA	0	0	0	0	0	0	1	0	0	1	0	0	0	0	1	0	0	0	0	0	1	0	0	1	0	0									0		0									1	Lacross
1	0	ATA	0	0	0	0	0	1	0	0	0	1	0	0	1	0	0	0	0	0	0	0	1	0	0	1	0	0									0		0									1	Sleek
0	1	PTA	0	0	0	0	0	0	1	0	0	0	0	1	0	1	0	0	0	0	0	0	1	0	0	1	0	1	221	1.81	1.94	0.4	1.69	1.29	78	13	0		0									1	Sleek
0	1	ATA	0	0	0	0	0	1	0	0	0	1	0	0	0	1	0	0	0	0	0	0	1	0	0	1	0	1	221	2.18	2.4	0.15	1.69	1.54	93	30	0		0									1	Sleek
1	0	PTA	0	0	0	0	0	0	1	0	1	0	0	0	0	0	1	0	0	0	0	0	1	1	0	1	0	0	200	2.96	2.96	0	2.75	2.75	100	7	0		0									1	Sleek
1	0	Peroneal	0	0	0	0	0	0	0	1	1	0	0	0	1	0	0	0	0	0	0	0	1	0	0	1	0	0	150	3.08	3.07	0.8	2.67	1.87	74	13	0		0									1	xience
1	0	ATA	0	0	0	0	0	1	0	0	1	0	0	0	0	0	1	0	0	0	0	0	1	1	0	1	0	0	200	3.03	3.23	0	2.67	2.67	100	17	0		0									1	xience
1	0	PTA	0	0	0	0	0	0	1	0	0	1	0	0	0	1	0	0	0	0	0	0	1	0	0	1	0	1	80	2.74	2.78	0.86	1.9	1.04	69	32	0		0									1	Sleek
1	0	ATA	0	0	0	0	0	1	0	0	1	0	0	0	0	0	1	0	0	0	0	0	1	1	0	1	0	1	210	2.46	2.46	0	2.05	2.05	100	17	0		0									1	Sleek
1	0	PTA	0	0	0	0	0	0	1	0	1	0	0	0	0	0	1	0	0	0	0	0	1	1	1	1	0	1	210	2.32	2.32	0	2.11	2.11	100	9	0		0									1	Sleek
1	0	Peroneal	0	0	0	0	0	0	0	1	1	0	0	0	0	0	1	0	0	0	0	0	1	1	1	1	0	1	210	2.1	2.1	0	1.92	1.92	100	9	0		0									1	Sleek
1	0	PTA	0	0	0	0	0	0	1	0	0	1	0	0	0	0	1	0	0	0	0	0	1	1	2	1	0	1		2.28	2.41	0	1.81	1.81	100	25	0		0									1	Sleek
1	0	PTA	0	0	0	0	0	0	1	0	1	0	0	0	0	1	0	0	0	0	0	0	1	0	0	1	0	0	8	2.1	2.1	0.4	1.6	1.2	81	24	0		0									1	Sapphire
1	0	Peroneal	0	0	0	0	0	0	0	1	1	0	0	0	0	0	1	0	0	0	0	0	1	1	1	1	0	0	205	1.7	1.97	0	1.92	1.92	100	2	0		0									1	Sleek
0	1	PTA	0	0	0	0	0	0	1	0	0	0	0	1	0	0	1	0	0	0	0	0	1	0	0	0	1	0	15	2.05	2.05	0.21	1.7	1.49	90	17	0		0									1
0	1	PTA	0	0	0	0	0	0	1	0	0	0	1	0	0	0	1	0	0	0	0	0	1	0	0	0	1	0	12	2.15	2.26	0.31	2.16	1.85	86	4	0		0									1
1	0	ATA	0	0	0	0	0	1	0	0	0	1	0	0	0	0	1	0	0	0	0	0	1	0	0	1	0	0		2.06	2.09	0	1.8	1.8	100	10	0		0									1	Sleek
0	1	PTA	0	0	0	0	0	0	1	0	1	0	0	0	0	0	1	0	0	0	0	0	1	1	1	1	0	0	220	2.33	2.42	0	1.97	1.97	100	18	0		0									1	Sleek
1	0	ATA	0	0	0	0	0	1	0	0	0	1	0	0	0	0	1	0	0	0	0	0	1	1	0	1	0	0		3.09	3.14	0	2.7	2.7	100	10	0		0									1	Sleek
1	0	ATA	0	0	0	0	0	1	0	0	1	0	0	0	0	0	1	0	0	0	0	0	1	1	1	1	0	0	300	2.26	2.92	0	2.48	2.48	100	15	0		0									1	Sleek
0	1	Peroneal	0	0	0	0	0	0	0	1	0	0	1	0	0	0	1	0	0	0	0	0	1	1	0	1	0	0	250	2.62	2.62	0	2.44	2.44	100	7	0		0									1	Sleek
0	1	ATA	0	0	0	0	0	1	0	0	0	1	0	0	1	0	0	0	0	0	0	0	1	0	0	1	0	0	300	2.2	2.73	0.6	1.83	1.23	73	33	0		0									1	Sleek
1	0	ATA	0	0	0	0	0	1	0	0	0	1	0	0	0	0	1	0	0	0	0	0	1	1	1	1	0	0	300	2.51	2.62	0	1.91	1.91	100	27	0		0									1	Sleek
0	1	PTA	0	0	0	0	0	0	1	0	0	1	0	0	1	0	0	0	0	0	0	0	1	0	0	1	0	0	300	2.92	2.93	0.61	2.36	1.75	79	20	0		0									1	Sleek
0	1	ATA	0	0	0	0	0	1	0	0	0	0	1	0	0	0	1	0	0	0	0	0	1	0	0	1	0	0	300	2.38	2.55	0	1.85	1.85	100	28	0		0									1	Sleek
1	0	ATA	0	0	0	0	0	1	0	0	0	1	0	0	1	0	0	0	0	0	0	0	1	0	0	1	0	0	300	2.64	2.64	0.61	2.2	1.59	77	17	0		0									1	Element
0	1	PTA	0	0	0	0	0	0	1	0	0	1	0	0	0	0	0	0	0	0	0	0	1	0	0	1	0	0		2.83	2.87	0.55	2.48	1.93	80	10	0		0									1	Integrity
1	0	ATA	0	0	0	0	0	1	0	0	0	1	0	0	0	1	0	0	0	0	0	0	1	0	0	0	1	0		2.83	2.87	0.55	2.48	1.93	80	10	0		0									1	Integrity
0	1	ATA	0	0	0	0	0	1	0	0	0	0	1	0	0	0	0	0	0	0	0	0	1	0	0	1	0	0		2.58	2.61	0.13	2.25	2.12	95	10	0		0									1	Sleek
1	0	Peroneal	0	0	0	0	0	0	0	1	0	1	0	0	1	0	0	0	0	0	0	0	1	0	0	1	0	0		2.58	2.61	0.5	1.75	1.25	80	30	0		0									1	Sleek
0	1	Peroneal	0	0	0	0	0	0	0	1	0	0	1	0	0	1	0	0	0	0	0	0	1	0	0	1	0	0		3.09	3.14	0.15	2.7	2.55	95	10	0		0									1	Integrity
1	0	ATA	0	0	0	0	0	1	0	0	0	1	0	0	0	0	1	0	0	0	0	0	1	1	0	1	0	0		2.58	2.61	0	1.25	1.25	100	50	0		0									1	Sleek
0	1	ATA	0	0	0	0	0	1	0	0	0	1	0	0	0	0	1	0	0	0	0	0	1	1	0	1	0	0		2.58	2.61	0	2.25	2.25	100	10	0		0									1	Sleek
0	1	PTA	0	0	0	0	0	0	1	0	0	0	0	1	0	0	1	0	0	0	0	0	1	0	0	1	0	0	100	2.94	3	0	2.19	2.19	100	27	0		0									1	Endeavor
1	0	ATA	0	0	0	0	0	1	0	0	0	0	0	1	0	0	1	0	0	0	0	0	1	0	0	1	0	0	100	2.26	2.3	0	1.94	1.94	100	16	0		0									1	Sleek
1	0	ATA	0	0	0	0	0	1	0	0	0	1	0	0	0	0	1	0	0	0	0	0	1	1	0	1	0	0	300	1.64	2.44	0	2.21	2.21	100	9	0		0									1	Sleek
0	1	ATA	0	0	0	0	0	1	0	0	0	0	1	0	0	0	1	0	0	0	0	0	1	1	0	1	0	0	300	2.11	3.17	0	2.16	2.16	100	32	0		0									1	Sleek
0	1	ATA	0	0	0	0	0	1	0	0	0	1	0	0	0	0	1	0	0	0	0	0	1	1	0	1	0	0		2.58	2.61	0	1.75	1.75	100	30	0		0									1	Advance LP
1	0	ATA	0	0	0	0	0	1	0	0	0	1	0	0	0	1	0	0	0	0	0	0	1	0	0	1	0	1	220	2.74	2.74	0.66	1.93	1.27	76	30	0		0									1	Sleek
1	0	PTA	0	0	0	0	0	0	1	0	1	0	0	0	0	0	1	0	0	0	0	0	1	1	0	1	0	1	250	1.4	1.6	0	0	0	100	100	0		0									1	Sleek
1	0	Peroneal	0	0	0	0	0	0	0	1	1	0	0	0	0	0	1	0	0	0	0	0	1	1	1	1	0	1	100	1.27	1.38	0	1.15	1.15	100	17	0		0									1	Sleek
0	1	PTA	0	0	0	0	0	0	1	0	0	1	0	0	0	0	1	0	0	0	0	0	1	1	0	1	0	0		2.58	2.61	0	2.25	2.25	100	10	0		0									1	Sleek
0	1	ATA	0	0	0	0	0	1	0	0	0	1	0	0	0	0	1	0	0	0	0	0	1	1	0	1	0	0		2.58	2.61	0	2.25	2.25	100	10	0		0									1	Sleek
0	1	PTA	0	0	0	0	0	0	1	0	0	0	0	1	1	0	0	0	0	0	0	0	1	0	0	1	0	0									0		0									1	Sleek
0	1	Peroneal	0	0	0	0	0	0	0	1	0	1	0	0	1	0	0	0	0	0	0	0	1	0	0	1	0	0									0		0									1	Sleek
0	1	ATA	0	0	0	0	0	1	0	0	0	0	0	1	0	0	1	0	0	0	0	0	1	0	0	1	0	0									0		0									1	Sleek
1	0	PTA	0	0	0	0	0	0	1	0	0	1	0	0	0	0	1	0	0	0	0	0	1	1	0	1	0	0		2.83	2.87	0	0	0	100	100	0		0									1	Element
1	0	Peroneal	0	0	0	0	0	0	0	1	0	0	1	0	0	0	1	0	0	0	0	0	1	1	0	1	0	0		2.58	2.61	0	2.25	2.25	100	10	0		0									1	Sleek
1	0	ATA	0	0	0	0	0	1	0	0	0	1	0	0	0	0	1	0	0	0	0	0	1	1	0	1	0	0		2.58	2.61	0	2.25	2.25	100	10	0		0									1	Sleek
0	1	PTA	0	0	0	0	0	0	1	0	0	0	1	0	0	0	1	0	0	0	0	0	1	0	0	1	0	1	150	2.88	3.21	0.64	2.83	2.19	78	12	0		0									1	Sleek
0	1	ATA	0	0	0	0	0	1	0	0	0	0	1	0	0	0	1	0	0	0	0	0	1	0	0	1	0	1	120	1.97	2.6	0.73	1.81	1.08	63	30	0		0									1	Sleek
1	0	PTA	0	0	0	0	0	0	1	0	0	0	1	0	0	0	1	0	0	0	0	0	1	0	0	1	0	0		2.06	2.09	0	1.8	1.8	100	10	0		0									1	Sleek
1	0	ATA	0	0	0	0	0	1	0	0	0	1	0	0	0	0	1	0	0	0	0	0	1	0	0	1	0	0		2.06	2.09	0	1.8	1.8	100	10	0		0									1	Sleek
1	0	ATA	0	0	0	0	0	1	0	0	0	1	0	0	0	0	1	0	0	0	0	0	1	1	0	1	0	1	220	3.02	3.4	0	3.02	3.02	100	11	0		0									1	Sleek
0	1	Peroneal	0	0	0	0	0	0	0	1	0	0	1	0	0	0	1	0	0	0	0	0	1	1	3	1	0	1	220	2.1	2.1	0	1.91	1.91	100	9	0		0									1	Sleek
1	0	PTA	0	0	0	0	0	0	1	0	0	1	0	0	0	0	1	0	0	0	0	0	1	0	0	1	0	0		2.06	2.09	0	1.8	1.8	100	10	0		0									1	Sleek
1	0	ATA	0	0	0	0	0	1	0	0	0	1	0	0	0	0	1	0	0	0	0	0	1	0	0	1	0	0		3.09	3.14	0	2.7	2.7	100	10	0		0									1	Sleek
0	1	Peroneal	0	0	0	0	0	0	0	1	0	1	0	0	1	0	0	0	0	0	0	0	1	0	0	1	0	0		2.06	2.09	0.1	1.3	1.2	95	35	0		0									1	Sleek
0	1	ATA	0	0	0	0	0	1	0	0	0	1	0	0	0	0	1	0	0	0	0	0	1	0	0	1	0	0		2.06	2.09	0.02	1.4	1.38	99	30	0		0									1	Sleek
0	1	PTA	0	0	0	0	0	0	1	0	0	1	0	0	0	1	0	0	0	0	0	0	1	0	0	1	0	0	25	2.02	2.02	1.48	1.68	0.2	27	17	0		0									1	Promus
1	0	PTA	0	0	0	0	0	0	1	0	0	0	0	1	0	1	0	0	0	0	0	0	1	0	0	1	0	1	24	2.76	2.76	0.52	1.81	1.29	81	34	0		0									1	Sleek
1	0	ATA	0	0	0	0	0	1	0	0	0	1	0	0	0	0	1	0	0	0	0	0	1	1	3	1	0	1	120	2.59	2.59	0	2	2	100	23	0		0									1	Sleek
0	1	ATA	0	0	0	0	0	1	0	0	0	0	1	0	0	1	0	0	0	0	0	0	1	0	0	1	0	1	200	2.63	2.85	1.06	1.58	0.52	60	45	0		0									1	Sleek
1	0	PTA	0	0	0	0	0	0	1	0	0	1	0	0	0	1	0	0	0	0	0	0	1	0	0	1	0	0	24	3	3.01	1.08	2.3	1.22	64	24	0		0									1	Endeavor
1	0	ATA	0	0	0	0	0	1	0	0	0	1	0	0	0	1	0	0	0	0	0	0	1	0	0	1	0	0	24	2.84	2.86	0.6	2.57	1.97	79	10	0		0									1	Endeavor
0	1	PTA	0	0	0	0	0	0	1	0	0	1	0	0	0	0	1	0	0	0	0	0	1	1	0	1	0	1	220	2.43	2.43	0	1.49	1.49	100	39	0		0									1	Sleek
0	1	ATA	0	0	0	0	0	1	0	0	0	1	0	0	0	0	1	0	0	0	0	0	1	1	0	1	0	1	220	1.71	2.68	0	1.64	1.64	100	39	0		0									1	Sleek
0	1	PTA	0	0	0	0	0	0	1	0	0	0	0	1	1	0	0	0	0	0	0	0	1	0	0	1	0	0	26	2.44	2.58	0.74	2.08	1.34	70	19	0		0									1	Endeavor
0	1	ATA	0	0	0	0	0	1	0	0	0	1	0	0	1	0	0	0	0	0	0	0	1	0	0	1	0	0	24	3.02	3.17	1.01	2.31	1.3	67	27	0		0									1	Endeavor
0	1	PTA	0	0	0	0	0	0	1	0	0	1	0	0	0	0	1	0	0	0	0	0	1	1	0	1	0	1	120	1.82	1.82	0	1.22	1.22	100	33	0		0									1	Sleek
0	1	ATA	0	0	0	0	0	1	0	0	0	1	0	0	0	0	1	0	0	0	0	0	1	1	0	1	0	1	150	1.99	2.07	0	1.39	1.39	100	33	0		0									1	Nobori
0	1	PTA	0	0	0	0	0	0	1	0	0	0	1	0	1	0	0	0	0	0	0	0	1	0	0	1	0	0	150	2.76	2.76	0.86	2.3	1.44	69	17	0		0									1	Endeavor
1	0	ATA	0	0	0	0	0	1	0	0	0	1	0	0	0	0	1	0	0	0	0	0	1	0	0	1	0	0	200	3.01	3.8	0	3.02	3.02	100	20	0		0									1	Sleek
1	0	PTA	0	0	0	0	0	0	1	0	0	1	0	0	0	1	0	0	0	0	0	0	1	0	0	1	0	0	150	2.54	2.67	0.71	2.02	1.31	72	24	0		0									1	sleek
1	0	ATA	0	0	0	0	0	1	0	0	0	1	0	0	0	0	1	0	0	0	0	0	1	0	0	1	0	0	150	2.54	3.12	0	2.46	2.46	100	21	0		0									1	Cypher
1	0	PTA	0	0	0	0	0	0	1	0	0	1	0	0	0	0	1	0	0	0	0	0	1	1	0	1	0	0									0		0									1	Sleek
0	1	PTA	0	0	0	0	0	0	1	0	0	1	0	0	0	0	1	0	0	0	0	0	1	1	0	1	0	0									0		0									1	Sleek
1	0	ATA	0	0	0	0	0	1	0	0	0	0	1	0	0	0	1	0	0	0	0	0	1	1	0	1	0	0									0		0									1	Sleek
0	1	ATA	0	0	0	0	0	1	0	0	0	1	0	0	1	0	0	0	0	0	0	0	1	0	0	1	0	0									0		0									1	Sleek
0	1	PTA	0	0	0	0	0	0	1	0	0	0	1	0	0	1	0	0	0	0	0	0	1	0	0	1	0	1	150	3.19	3.33	0.88	2.03	1.15	72	39	0		0									1	Sleek
1	0	PTA	0	0	0	0	0	0	1	0	0	1	0	0	0	1	0	0	0	0	0	0	1	0	0	1	0	1	120	3.19	3.19	0.92	2.79	1.87	71	12	0		0									1	Sleek
0	1	PTA	0	0	0	0	0	0	1	0	0	1	0	0	0	1	0	0	0	0	0	0	1	0	0	1	0	1	120	3.11	3.13	0.89	2.98	2.09	71	5	0		0									1	Sleek
1	0	Peroneal	0	0	0	0	0	0	0	1	0	1	0	0	0	1	0	0	0	0	0	0	1	0	0	1	0	1	120	3.15	3.21	0.89	2.99	2.1	72	7	0		0									1	Sleek
1	0	ATA	0	0	0	0	0	1	0	0	0	0	1	0	0	0	1	0	0	0	0	0	1	1	1	1	0	1	120	2.76	2.78	0	2.17	2.17	100	22	0		0									1	Sleek
0	1	ATA	0	0	0	0	0	1	0	0	0	1	0	0	0	0	1	0	0	0	0	0	1	1	1	1	0	1	120	2.73	2.77	0	2.61	2.61	100	6	0		0									1	Sleek
0	1	PTA	0	0	0	0	0	0	1	0	0	1	0	0	0	0	1	0	0	0	0	0	1	1	1	1	0	0	200	2.92	2.95	0	2.06	2.06	100	30	0		0									1	Sleek
0	1	ATA	0	0	0	0	0	1	0	0	0	1	0	0	0	0	1	0	0	0	0	0	1	1	1	1	0	0	200	1.91	2.19	0	1.93	1.93	100	12	0		0									1	Sleek
0	1	Peroneal	0	0	0	0	0	0	0	1	0	1	0	0	0	0	1	0	0	0	0	0	1	1	0	1	0	0		2.58	2.61	0	2	2	100	20	0		0									1	Sleek
0	1	ATA	0	0	0	0	0	1	0	0	0	1	0	0	0	0	1	0	0	0	0	0	1	1	0	1	0	0		2.58	2.61	0	2	2	100	20	0		0									1	Sleek
0	1	PTA	0	0	0	0	0	0	1	0	0	0	1	0	0	0	1	0	0	0	0	0	1	1	0	1	0	0		2.58	2.61	0	2.25	2.25	100	10	0		0									1	Sleek
0	1	Peroneal	0	0	0	0	0	0	0	1	0	1	0	0	1	0	0	0	0	0	0	0	1	0	0	1	0	0		2.58	2.61	0.75	2.25	1.5	70	10	0		0									1	Sleek
0	1	ATA	0	0	0	0	0	1	0	0	0	0	1	0	0	0	1	0	0	0	0	0	1	1	0	1	0	0		2.58	2.61	0	2.25	2.25	100	10	0		0									1	Sleek
1	0	PTA	0	0	0	0	0	0	1	0	0	1	0	0	1	0	0	0	0	0	0	0	1	0	0	1	0	0		2.06	2.09	0.4	1.8	1.4	80	10	0		0									1	Sleek
0	1	PTA	0	0	0	0	0	0	1	0	0	1	0	0	1	0	0	0	0	0	0	0	1	0	0	1	0	0		2.58	2.61	0.75	2.25	1.5	70	10	0		0									1	Sleek
1	0	ATA	0	0	0	0	0	1	0	0	0	1	0	0	1	0	0	0	0	0	0	0	1	0	0	1	0	0		2.06	2.09	0.3	1.6	1.3	85	20	0		0									1	Sleek
0	1	PTA	0	0	0	0	0	0	1	0	0	0	1	0	0	0	1	0	0	0	0	0	1	0	0	1	0	0	120	2.58	2.67	0	2.26	2.26	100	15	0		0									1	sleek
0	1	Peroneal	0	0	0	0	0	0	0	1	0	0	0	1	1	0	0	0	0	0	0	0	1	0	0	0	1	0		2.06	2.09	0.4	1.6	1.2	80	20	0		0									1	Sleek
0	1	ATA	0	0	0	0	0	1	0	0	0	1	0	0	0	0	1	0	0	0	0	0	1	1	0	1	0	0				0	0	0	100	100	0		0									0
1	0	ATA	0	0	0	0	0	1	0	0	0	1	0	0	0	0	1	0	0	0	0	0	1	0	0	1	0	0		3.09	3.14	0.03	2.1	2.07	99	30	0		0									1	Sleek
0	1	Peroneal	0	0	0	0	0	0	0	1	0	1	0	0	0	0	1	0	0	0	0	0	1	1	1	1	0	1	250	1.9	1.97	0	1.39	1.39	100	29	0		0									1	Sleek
1	0	Peroneal	0	0	0	0	0	0	0	1	0	1	0	0	0	1	0	0	0	0	0	0	1	0	0	1	0	1	250	2.56	2.92	1.09	2.35	1.26	57	20	0		0									1	Sleek
0	1	ATA	0	0	0	0	0	1	0	0	0	1	0	0	0	0	1	0	0	0	0	0	1	1	0	1	0	1	250	1.9	2	0	1.76	1.76	100	12	0		0									1	Sleek
1	0	ATA	0	0	0	0	0	1	0	0	0	1	0	0	0	1	0	0	0	0	0	0	1	0	0	1	0	1	250	2.99	3.12	1.39	2.18	0.79	54	30	0		0									1	Sleek
1	0	PTA	0	0	0	0	0	0	1	0	0	0	0	1	0	0	1	0	0	0	0	0	1	1	2	1	0	0	150	1.98	1.99	0	1.9	1.9	100	4	0		0									1	Sleek
1	0	Peroneal	0	0	0	0	0	0	0	1	0	1	0	0	0	0	1	0	0	0	0	0	1	1	0	1	0	0	150	2.43	2.51	0	2.23	2.23	100	11	0		0									1	Sleek
1	0	PTA	0	0	0	0	0	0	1	0	1	0	0	0	0	0	1	0	0	0	0	0	1	1	0	1	0	0				0	0	0	100	100	0		0									0
0	1	Peroneal	0	0	0	0	0	0	0	1	0	1	0	0	1	0	0	0	0	0	0	0	1	0	0	1	0	0		2.58	2.61	0.25	2	1.75	90	20	0		0									1	Sleek
1	0	ATA	0	0	0	0	0	1	0	0	1	0	0	0	0	0	1	0	0	0	0	0	1	1	0	1	0	0		3.09	3.14	0	2.4	2.4	100	20	0		0									1	Sleek
0	1	ATA	0	0	0	0	0	1	0	0	0	1	0	0	0	0	1	0	0	0	0	0	1	1	0	1	0	0		3.6	3.66	0	2.8	2.8	100	20	0		0									1	Evercross
1	0	PTA	0	0	0	0	0	0	1	0	0	0	1	0	0	0	1	0	0	0	0	0	1	0	0	1	0	1		2.13	2.15	0	2.13	2.13	100	1	0		0									1	Sleek
0	1	PTA	0	0	0	0	0	0	1	0	0	1	0	0	0	0	1	0	0	0	0	0	1	0	0	1	0	1		2.78	2.68	0.82	2.32	1.5	70	13	0		0									1	Nanocross
0	1	Peroneal	0	0	0	0	0	0	0	1	0	0	1	0	0	1	0	0	0	0	0	0	1	0	0	1	0	1		2.98	2.96	0.61	2.61	2	80	12	0		0									1	Nanocross
1	0	ATA	0	0	0	0	0	1	0	0	0	0	0	1	0	1	0	0	0	0	0	0	1	0	0	1	0	1		2.1	2.12	1.1	2.01	0.91	48	5	0		0									1	Endeavor
0	1	ATA	0	0	0	0	0	1	0	0	0	1	0	0	0	0	1	0	0	0	0	0	1	0	0	1	0	1		2.08	2.44	0.52	1.98	1.46	75	19	0		0									1	Nanocross
1	0	PTA	0	0	0	0	0	0	1	0	0	1	0	0	0	0	1	0	0	0	0	0	1	1	0	1	0	0		3.09	3.14	0	2.7	2.7	100	10	0		0									1	Sleek
0	1	PTA	0	0	0	0	0	0	1	0	0	1	0	0	0	0	1	0	0	0	0	0	1	1	0	1	0	0		2.58	2.61	0	2.25	2.25	100	10	0		0									1	Sleek
1	0	ATA	0	0	0	0	0	1	0	0	1	0	0	0	0	0	1	0	0	0	0	0	1	1	0	1	0	0		2.58	2.61	0	2.25	2.25	100	10	0		0									1	Sleek
0	1	ATA	0	0	0	0	0	1	0	0	0	1	0	0	0	0	1	0	0	0	0	0	1	1	0	1	0	0		2.58	2.61	0	2.25	2.25	100	10	0		0									1	Sleek
0	1	PTA	0	0	0	0	0	0	1	0	0	1	0	0	0	0	1	0	0	0	0	0	1	1	2	1	0	1	120	1.84	1.87	0	1.23	1.23	100	34	0		0									1	Sleek
0	1	Peroneal	0	0	0	0	0	0	0	1	0	1	0	0	0	0	1	0	0	0	0	0	1	1	2	1	0	1	120	1.83	1.85	0	1.54	1.54	100	17	0		0									1	Sleek
1	0	Peroneal	0	0	0	0	0	0	0	1	0	1	0	0	0	1	0	0	0	0	0	0	1	0	0	1	0	1	120	2.3	2.32	0.75	1.42	0.67	67	39	0		0									1	Sleek
0	1	ATA	0	0	0	0	0	1	0	0	0	1	0	0	0	0	1	0	0	0	0	0	1	1	2	1	0	1	120	2.75	2.96	0	2.13	2.13	100	28	0		0									1	Sleek
0	1	PTA	0	0	0	0	0	0	1	0	1	0	0	0	0	0	1	0	0	0	0	0	1	1	0	1	0	0				0	0	0	100	100	0		0									0
0	1	Peroneal	0	0	0	0	0	0	0	1	0	1	0	0	1	0	0	0	0	0	0	0	1	0	0	1	0	0		3.09	3.14	0.3	2.7	2.4	90	10	0		0									1	Sleek
0	1	ATA	0	0	0	0	0	1	0	0	1	0	0	0	0	0	1	0	0	0	0	0	1	1	0	1	0	0		3.09	3.14	0	2.7	2.7	100	10	0		0									1	Sleek
0	1	Peroneal	0	0	0	0	0	0	0	1	0	1	0	0	0	0	1	0	0	0	0	0	1	1	1	1	0	0		2.58	2.61	0	2	2	100	20	0		0									1	Sleek
0	1	PTA	0	0	0	0	0	0	1	0	0	0	1	0	0	0	1	0	0	0	0	0	1	1	0	1	0	0		2.06	2.09	0	1.8	1.8	100	10	0		0									1	Sleek
1	0	PTA	0	0	0	0	0	0	1	0	0	1	0	0	0	0	1	0	0	0	0	0	1	1	0	1	0	0		2.06	2.09	0	1.8	1.8	100	10	0		0									1	Sleek
1	0	ATA	0	0	0	0	0	1	0	0	0	1	0	0	0	0	1	0	0	0	0	0	1	1	0	1	0	0		3.09	3.14	0	2.7	2.7	100	10	0		0									1	Sleek
1	0	PTA	0	0	0	0	0	0	1	0	0	1	0	0	0	0	1	0	0	0	0	0	1	1	3	1	0	1	220	2.11	2.11	0	1.86	1.86	100	12	0		0									1	Sleek
1	0	ATA	0	0	0	0	0	1	0	0	0	1	0	0	0	0	1	0	0	0	0	0	1	1	1	1	0	1	220	2.32	2.32	0	1.5	1.5	100	35	0		0									1	Sleek
1	0	PTA	0	0	0	0	0	0	1	0	0	0	0	1	1	0	0	0	0	0	0	0	1	0	0	0	1	0									0		0									1	Sleek
1	0	Peroneal	0	0	0	0	0	0	0	1	0	1	0	0	1	0	0	0	0	0	0	0	1	0	0	1	0	0									0		0									1	Sleek
1	0	ATA	0	0	0	0	0	1	0	0	0	1	0	0	0	0	1	0	0	0	0	0	1	1	0	1	0	0									0		0									0
1	0	PTA	0	0	0	0	0	0	1	0	0	0	1	0	0	0	1	0	0	0	0	0	1	1	0	1	0	0									0		0									1	advance LP
0	1	PTA	0	0	0	0	0	0	1	0	0	1	0	0	0	0	1	0	0	0	0	0	1	1	0	1	0	0									0		0									1	Sleek
1	0	ATA	0	0	0	0	0	1	0	0	0	1	0	0	0	0	1	0	0	0	0	0	1	1	0	1	0	0									0		0									1	Sleek
0	1	ATA	0	0	0	0	0	1	0	0	0	1	0	0	0	0	1	0	0	0	0	0	1	1	0	1	0	0									0		0									1	Sleek
1	0	ATA	0	0	0	0	0	1	0	0	0	1	0	0	0	0	1	0	0	0	0	0	1	1	0	1	0	0		3.09	3.14	0	2.7	2.7	100	10	0		0									1	Sleek
0	1	PTA	0	0	0	0	0	0	1	0	0	1	0	0	0	1	0	0	0	0	0	0	1	0	0	1	0	0		2.58	2.61	0.25	2.25	2	90	10	0		0									1	Sleek
0	1	Peroneal	0	0	0	0	0	0	0	1	0	0	1	0	1	0	0	0	0	0	0	0	1	0	0	1	0	0		2.06	2.09	0.2	1.8	1.6	90	10	0		0									1	Sleek
0	1	ATA	0	0	0	0	0	1	0	0	0	1	0	0	0	0	1	0	0	0	0	0	1	1	0	1	0	0		3.09	3.14	0	2.7	2.7	100	10	0		0									1	Integrity
1	0	PTA	0	0	0	0	0	0	1	0	0	0	1	0	0	1	0	0	0	0	0	0	1	0	0	1	0	0		2.95	3.19	1.47	2.35	0.88	50	26	0		0									1	sleek
1	0	ATA	0	0	0	0	0	1	0	0	0	0	0	1	0	1	0	0	0	0	0	0	1	0	0	1	0	0		1.91	1.92	0.95	1.01	0.06	50	47	0		0									1	sleek
1	0	PTA	0	0	0	0	0	0	1	0	0	1	0	0	1	0	0	0	0	0	0	0	1	0	0	1	0	0									0		0									1	advance LP
1	0	ATA	0	0	0	0	0	1	0	0	1	0	0	0	0	0	1	0	0	0	0	0	1	1	0	1	0	0									0		0									1	Sleek
0	1	PTA	0	0	0	0	0	0	1	0	1	0	0	0	0	0	1	0	0	0	0	0	1	1	0	1	0	1		2.58	2.61	0	2.25	2.25	100	10	0		0									1	Sleek
0	1	PTA	0	0	0	0	0	0	1	0	0	1	0	0	0	0	1	0	0	0	0	0	1	1	0	1	0	1	220			0		0	100		0		0									1	Sleek
0	1	ATA	0	0	0	0	0	1	0	0	0	1	0	0	0	0	1	0	0	0	0	0	1	1	0	1	0	1	220			0		0	100		0		0									1	Sleek
0	1	ATA	0	0	0	0	0	1	0	0	0	1	0	0	0	0	1	0	0	0	0	0	1	1	0	1	0	0		2.06	2.09	0	0.8	0.8	100	60	0		0									1	Sleek
0	1	PTA	0	0	0	0	0	0	1	0	0	1	0	0	0	0	1	0	0	0	0	0	1	1	0	1	0	0				0	0	0	100	100	0		0									0
0	1	Peroneal	0	0	0	0	0	0	0	1	0	0	0	1	0	0	1	0	0	0	0	0	1	1	0	1	0	0		2.58	2.61	0	0	0	100	100	0		0									1	Sleek
0	1	ATA	0	0	0	0	0	1	0	0	0	0	0	1	0	0	1	0	0	0	0	0	1	1	0	1	0	0				0	0	0	100	100	0		0									0
0	1	PTA	0	0	0	0	0	0	1	0	0	1	0	0	0	0	1	0	0	0	0	0	1	1	0	1	0	0		2.58	2.61	0	2.25	2.25	100	10	0		0									1	Amhpirion
0	1	Peroneal	0	0	0	0	0	0	0	1	0	1	0	0	0	1	0	0	0	0	0	0	1	0	0	0	1	0		2.06	2.09	0.2	1.8	1.6	90	10	0		0									1	Sleek
0	1	ATA	0	0	0	0	0	1	0	0	0	1	0	0	0	0	1	0	0	0	0	0	1	1	0	1	0	0		3.09	3.14	0	2.7	2.7	100	10	0		0									1	Sleek
1	0	ATA	0	0	0	0	0	1	0	0	0	1	0	0	0	0	1	0	0	0	0	0	1	1	0	1	0	0		3.09	3.14	0	2.7	2.7	100	10	0		0									1	Sleek
0	1	ATA	0	0	0	0	0	1	0	0	0	0	1	0	0	0	1	0	0	0	0	0	1	1	1	1	0	1	300	2.6	2.5	0	1.7	1.7	100	32	0		0									1	sleek
0	1	ATA	0	0	0	0	0	1	0	0	1	0	0	0	0	0	1	0	0	0	0	0	1	0	0	1	0	0	200	2.36	2.36	0	1.98	1.98	100	16	0		0									1	Sleek
1	0	ATA	0	0	0	0	0	1	0	0	0	1	0	0	0	0	1	0	0	0	0	0	1	1	1	1	0	0	220	2	2.2	0	1.3	1.3	100	41	0		0									1	Sleek
0	1	ATA	0	0	0	0	0	1	0	0	0	1	0	0	0	0	1	0	0	0	0	0	1	1	0	1	0	1									0		0									1	Sleek
1	0	PTA	0	0	0	0	0	0	1	0	0	1	0	0	0	0	1	0	0	0	0	0	1	1	0	1	0	0		2.58	2.61	0	2	2	100	20	0		0									1	Sleek
1	0	Peroneal	0	0	0	0	0	0	0	1	0	1	0	0	0	0	1	0	0	0	0	0	1	0	0	1	0	0		2.58	2.61	0.03	2	1.98	99	20	0		0									1	Sleek
1	0	ATA	0	0	0	0	0	1	0	0	0	1	0	0	0	0	1	0	0	0	0	0	1	0	0	1	0	0		2.58	2.61	0.03	2	1.98	99	20	0		0									1	Sleek
1	0	PTA	0	0	0	0	0	0	1	0	0	0	1	0	0	1	0	0	0	0	0	0	1	0	0	1	0	1	120	1.8	1.9	0.35	1.5	1.15	81	21	0		0									1	Sleek
1	0	ATA	0	0	0	0	0	1	0	0	0	0	1	0	0	1	0	0	0	0	0	0	1	0	0	1	0	1	120	2.2	2.3	0.4	1.94	1.54	82	16	0		0									1	Sleek
1	0	ATA	0	0	0	0	0	1	0	0	0	1	0	0	0	0	1	0	0	0	0	0	1	1	0	1	0	0		2.83	2.87	0	2.48	2.48	100	10	0		0									1	Integrity
1	0	PTA	0	0	0	0	0	0	1	0	0	0	1	0	0	0	1	0	0	0	0	0	1	1	0	1	0	1									0		0									1	advance LP
1	0	ATA	0	0	0	0	0	1	0	0	0	0	1	0	0	0	1	0	0	0	0	0	1	1	0	1	0	1									0		0									1	Amhpirion
1	0	PTA	0	0	0	0	0	0	1	0	1	0	0	0	0	0	1	0	0	0	0	0	1	1	0	1	0	0									0		0									0
0	1	PTA	0	0	0	0	0	0	1	0	1	0	0	0	0	0	1	0	0	0	0	0	1	1	0	1	0	0									0		0									1	advance LP
1	0	ATA	0	0	0	0	0	1	0	0	0	0	1	0	0	0	1	0	0	0	0	0	1	1	0	1	0	0									0		0									1	advance LP
0	1	ATA	0	0	0	0	0	1	0	0	0	0	1	0	0	0	1	0	0	0	0	0	1	1	0	1	0	0									0		0									1	advance LP
1	0	PTA	0	0	0	0	0	0	1	0	0	0	1	0	0	0	1	0	0	0	0	0	1	1	0	1	0	0									0		0									1	Sleek
1	0	ATA	0	0	0	0	0	1	0	0	0	0	1	0	1	0	0	0	0	0	0	0	1	0	0	1	0	0									0		0									1	Amhpirion
1	0	ATA	0	0	0	0	0	1	0	0	0	0	1	0	0	1	0	0	0	0	0	0	1	0	0	1	0	1	95	2.1	2.2	0.42	1.8	1.38	80	18	0		0									1	Sleek
0	1	PTA	0	0	0	0	0	0	1	0	0	1	0	0	0	0	1	0	0	0	0	0	1	1	1	1	0	0		3.6	3.66	0	0	0	100	100	0		0									1	Sleek
0	1	Peroneal	0	0	0	0	0	0	0	1	0	0	1	0	0	0	1	0	0	0	0	0	1	1	1	1	0	0		3.6	3.66	0	0	0	100	100	0		0									1	Sleek
0	1	ATA	0	0	0	0	0	1	0	0	0	1	0	0	0	0	1	0	0	0	0	0	1	1	1	1	0	0		3.6	3.66	0	3.15	3.15	100	10	0		0									1	Sleek
0	1	PTA	0	0	0	0	0	0	1	0	1	0	0	0	0	0	1	0	0	0	0	0	1	0	0	0	1	0		3.6	3.66	1.05	3.15	2.1	70	10	0		0									1	Coroflex
0	1	ATA	0	0	0	0	0	1	0	0	1	0	0	0	1	0	0	0	0	0	0	0	1	0	0	0	1	0		3.6	3.66	0.7	3.15	2.45	80	10	0		0									1	Coroflex
0	1	ATA	0	0	0	0	0	1	0	0	0	1	0	0	0	0	1	0	0	0	0	0	1	1	0	1	0	0		3.09	3.14	0	2.1	2.1	100	30	0		0									1	Sleek
0	1	PTA	0	0	0	0	0	0	1	0	0	1	0	0	1	0	0	0	0	0	0	0	1	0	0	1	0	0		2.58	2.61	0.5	1.75	1.25	80	30	0		0									1	Sleek
0	1	ATA	0	0	0	0	0	1	0	0	0	1	0	0	0	0	1	0	0	0	0	0	1	1	0	1	0	0		2.58	2.61	0	1.75	1.75	100	30	0		0									1	Sleek
0	1	PTA	0	0	0	0	0	0	1	0	0	1	0	0	0	0	1	0	0	0	0	0	1	1	0	1	0	0									0		0									1	Sleek
0	1	ATA	0	0	0	0	0	1	0	0	0	1	0	0	1	0	0	0	0	0	0	0	1	0	0	1	0	0									0		0									1	Sleek
1	0	PTA	0	0	0	0	0	0	1	0	0	0	1	0	0	0	1	0	0	0	0	0	1	1	0	1	0	0		2.58	2.61	0	2.25	2.25	100	10	0		0									1	Sleek
1	0	Peroneal	0	0	0	0	0	0	0	1	0	1	0	0	1	0	0	0	0	0	0	0	1	0	0	0	1	0		3.09	3.14	0.3	2.7	2.4	90	10	0		0									1	Element
1	0	ATA	0	0	0	0	0	1	0	0	0	0	1	0	1	0	0	0	0	0	0	0	1	0	0	1	0	0		3.09	3.14	0.9	2.7	1.8	70	10	0		0									1	Sleek
0	1	PTA	0	0	0	0	0	0	1	0	0	1	0	0	0	0	1	0	0	0	0	0	1	1	0	1	0	0									0		0									1	advance LP
0	1	Peroneal	0	0	0	0	0	0	0	1	0	1	0	0	0	0	0	0	0	0	0	0	1	0	0	0	1	1									0		0									1	Sapphire
0	1	ATA	0	0	0	0	0	1	0	0	0	1	0	0	0	0	1	0	0	0	0	0	1	1	0	1	0	1									0		0									1	advance LP
0	1	PTA	0	0	0	0	0	0	1	0	0	1	0	0	0	0	1	0	0	0	0	0	1	1	0	1	0	0									0		0									1	Sleek
0	1	ATA	0	0	0	0	0	1	0	0	0	1	0	0	0	0	1	0	0	0	0	0	1	1	0	1	0	0									0		0									1	Sleek
0	1	PTA	0	0	0	0	0	0	1	0	0	1	0	0	1	0	0	0	0	0	0	0	1	0	0	1	0	0		2.58	2.61	0.5	2.25	1.75	80	10	0		0									1	X. prime
0	1	Peroneal	0	0	0	0	0	0	0	1	0	1	0	0	0	0	1	0	0	0	0	0	1	0	0	1	0	0		2.06	2.09	0.2	1.8	1.6	90	10	0		0									1	Advance LP
0	1	ATA	0	0	0	0	0	1	0	0	0	0	1	0	0	0	1	0	0	0	0	0	1	1	0	1	0	0		2.58	2.61	0	2.25	2.25	100	10	0		0									1	Amhpirion
1	0	PTA	0	0	0	0	0	0	1	0	0	1	0	0	0	0	1	0	0	0	0	0	1	1	0	1	0	0									0		0									1	Sleek
1	0	PTA	0	0	0	0	0	0	1	0	0	0	1	0	0	0	1	0	0	0	0	0	1	1	0	1	0	0		2.58	2.61	0	2.25	2.25	100	10	0		0									1	Sleek
0	1	PTA	0	0	0	0	0	0	1	0	0	1	0	0	0	0	1	0	0	0	0	0	1	1	0	1	0	0		2.58	2.61	0	2.25	2.25	100	10	0		0									1	Sleek
0	1	ATA	0	0	0	0	0	1	0	0	0	1	0	0	1	0	0	0	0	0	0	0	1	0	0	1	0	0		2.58	2.61	0.25	2.25	2	90	10	0		0									1	Sleek
1	0	ATA	0	0	0	0	0	1	0	0	0	1	0	0	0	0	1	0	0	0	0	0	1	1	0	1	0	0									0		0									1	Amhpirion
1	0	PTA	0	0	0	0	0	0	1	0	0	0	1	0	0	0	1	0	0	0	0	0	1	1	0	1	0	0		2.58	2.61	0	2	2	100	20	0		0									1	Sleek
1	0	ATA	0	0	0	0	0	1	0	0	0	1	0	0	0	0	1	0	0	0	0	0	1	1	0	1	0	0		2.58	2.61	0	0	0	100	100	0		0									1	Sleek
0	1	PTA	0	0	0	0	0	0	1	0	0	1	0	0	1	0	0	0	0	0	0	0	1	0	0	1	0	0	40	2.19	3.24	0.78	2.44	1.66	64	25	0		0									1	Sleek
0	1	Peroneal	0	0	0	0	0	0	0	1	0	0	1	0	1	0	0	0	0	0	0	0	1	0	0	1	0	0	40	1.5	2.28	0.76	1.93	1.17	49	15	0		0									1	Sleek
0	1	PTA	0	0	0	0	0	0	1	0	0	1	0	0	0	0	1	0	0	0	0	0	1	1	0	1	0	0									0		0									1	advance LP
0	1	ATA	0	0	0	0	0	1	0	0	0	0	0	1	1	0	0	0	0	0	0	0	1	0	0	0	1	0									0		0									1	advance LP
1	0	PTA	0	0	0	0	0	0	1	0	0	1	0	0	0	0	1	0	0	0	0	0	1	1	0	1	0	0									0		0									1	Sleek
1	0	ATA	0	0	0	0	0	1	0	0	0	1	0	0	0	0	1	0	0	0	0	0	1	1	0	1	0	0									0		0									1	Sleek
1	0	ATA	0	0	0	0	0	1	0	0	0	1	0	0	0	0	1	0	0	0	0	0	1	1	3	1	0	1	219	2.4	2.6	0	2.1	2.1	100	19	0		0									1	Sleek
0	1	Peroneal	0	0	0	0	0	0	0	1	0	1	0	0	0	0	1	0	0	0	0	0	1	0	0	1	0	0		2.58	2.61	0	1.75	1.75	100	30	0		0									1	Sleek
0	1	ATA	0	0	0	0	0	1	0	0	1	0	0	0	0	0	1	0	0	0	0	0	1	1	0	1	0	0		3.09	3.14	0	2.7	2.7	100	10	0		0									1	Sleek
1	0	ATA	0	0	0	0	0	1	0	0	0	1	0	0	0	0	1	0	0	0	0	0	1	1	0	1	0	0		2.58	2.61	0	1.75	1.75	100	30	0		0									1	Sleek
0	1	ATA	0	0	0	0	0	1	0	0	0	1	0	0	0	0	1	0	0	0	0	0	1	1	0	1	0	0		2.58	2.61	0	1.75	1.75	100	30	0		0									1	Sleek
0	1	PTA	0	0	0	0	0	0	1	0	0	0	1	0	0	0	1	0	0	0	0	0	1	0	0	1	0	0		2.58	2.61	0	2.25	2.25	100	10	0		0									1	Sleek
0	1	ATA	0	0	0	0	0	1	0	0	0	1	0	0	0	0	1	0	0	0	0	0	1	1	0	1	0	0				0	0	0	100	100	0		0									0
0	1	ATA	0	0	0	0	0	1	0	0	0	0	0	1	0	1	0	0	0	0	0	0	1	0	0	0	1	0		3.09	3.14	0.6	2.7	2.1	80	10	0		0									1	Integrity
1	0	PTA	0	0	0	0	0	0	1	0	0	0	1	0	0	0	1	0	0	0	0	0	1	1	0	1	0	0									0		0									1	Sleek
1	0	ATA	0	0	0	0	0	1	0	0	0	0	1	0	0	0	1	0	0	0	0	0	1	1	0	1	0	0									0		0									1	advance LP
1	0	Peroneal	0	0	0	0	0	0	0	1	0	1	0	0	0	0	1	0	0	0	0	0	1	0	0	1	0	0		2.58	2.61	0	1.88	1.88	100	25	0		0									1	Sleek
1	0	PTA	0	0	0	0	0	0	1	0	0	0	1	0	0	0	1	0	0	0	0	0	1	1	0	1	0	0	120	2.51	5.1	0	3.65	3.65	100	28	0		0									1
0	1	ATA	0	0	0	0	0	1	0	0	0	0	0	1	0	0	1	0	0	0	0	0	1	0	0	1	0	0									0		0									1	Sleek
1	0	PTA	0	0	0	0	0	0	1	0	0	0	1	0	0	1	0	0	0	0	0	0	1	0	0	1	0	0		2.06	2.09	0.1	1.8	1.7	95	10	0		0									1	Advance LP
1	0	Peroneal	0	0	0	0	0	0	0	1	0	1	0	0	0	0	1	0	0	0	0	0	1	1	0	1	0	0		2.06	2.09	0	1.8	1.8	100	10	0		0									1	Nanocross
1	0	ATA	0	0	0	0	0	1	0	0	0	1	0	0	0	0	1	0	0	0	0	0	1	1	0	1	0	0		2.58	2.61	0	2.25	2.25	100	10	0		0									1	Advance LP
0	1	PTA	0	0	0	0	0	0	1	0	0	1	0	0	0	0	1	0	0	0	0	0	1	1	1	1	0	1	220	2.31	2.31	0	1.84	1.84	100	20	0		0									1	Sleek
0	1	ATA	0	0	0	0	0	1	0	0	0	1	0	0	0	0	1	0	0	0	0	0	1	1	1	1	0	1	220	2.31	2.31	0	1.57	1.57	100	32	0		0									1	Sleek
1	0	PTA	0	0	0	0	0	0	1	0	1	0	0	0	0	0	1	0	0	0	0	0	1	1	0	1	0	0		4.12	4.18	0	2.8	2.8	100	30	0		0									1	Integrity
1	0	ATA	0	0	0	0	0	1	0	0	1	0	0	0	0	0	1	0	0	0	0	0	1	1	0	1	0	0		4.12	4.18	0	2.8	2.8	100	30	0		0									1	Integrity
1	0	PTA	0	0	0	0	0	0	1	0	0	0	1	0	1	0	0	0	0	0	0	0	1	0	0	1	0	0		2.58	2.61	0.5	2.25	1.75	80	10	0		0									1	Sleek
1	0	ATA	0	0	0	0	0	1	0	0	0	0	1	0	1	0	0	0	0	0	0	0	1	0	0	1	0	0		2.58	2.61	0.5	1.75	1.25	80	30	0		0									1	Sleek
0	1	PTA	0	0	0	0	0	0	1	0	0	0	1	0	0	0	1	0	0	0	0	0	1	1	0	1	0	0		2.06	2.09	0	1.8	1.8	100	10	0		0									1	Advance LP
0	1	ATA	0	0	0	0	0	1	0	0	0	0	0	1	0	0	1	0	0	0	0	0	1	1	0	1	0	0		2.58	2.61	0	2.25	2.25	100	10	0		0									1	Sleek
1	0	PTA	0	0	0	0	0	0	1	0	0	1	0	0	1	0	0	0	0	0	0	0	1	0	0	1	0	0		2.58	2.61	0.05	2.25	2.2	98	10	0		0									1	Sleek
0	1	PTA	0	0	0	0	0	0	1	0	0	1	0	0	1	0	0	0	0	0	0	0	1	0	0	0	1	0		3.09	3.14	0.3	2.7	2.4	90	10	0		0									1	Endeavor
1	0	Peroneal	0	0	0	0	0	0	0	1	0	1	0	0	1	0	0	0	0	0	0	0	1	0	0	1	0	0		2.58	2.61	0.08	2.25	2.18	97	10	0		0									1	Sleek
0	1	Peroneal	0	0	0	0	0	0	0	1	0	1	0	0	1	0	0	0	0	0	0	0	1	0	0	1	0	0		2.58	2.61	0.25	2.25	2	90	10	0		0									1	Sleek
0	1	ATA	0	0	0	0	0	1	0	0	0	1	0	0	1	0	0	0	0	0	0	0	1	0	0	1	0	0		3.09	3.14	0.3	2.7	2.4	90	10	0		0									1	Endeavor
1	0	Peroneal	0	0	0	0	0	0	0	1	1	0	0	0	0	0	1	0	0	0	0	0	1	1	2	1	0	1	68	2.72	2.49	0	1.91	1.91	100	23	0		0									1	Sleek
1	0	ATA	0	0	0	0	0	1	0	0	1	0	0	0	0	0	1	0	0	0	0	0	1	1	1	1	0	1	195	2.98	3.37	0	2.57	2.57	100	24	0		0									1	Element
0	1	PTA	0	0	0	0	0	0	1	0	0	1	0	0	0	0	1	0	0	0	0	0	1	0	0	1	0	0				0	0	0	100	100	0		0									0
0	1	ATA	0	0	0	0	0	1	0	0	0	1	0	0	1	0	0	0	0	0	0	0	1	0	0	1	0	0		2.58	2.61	0.5	2.25	1.75	80	10	0		0									1	Sleek
0	1	Peroneal	0	0	0	0	0	0	0	1	0	0	0	1	0	0	0	0	0	0	0	0	1	0	0	1	0	0		2.06	2.09	0.1	1.8	1.7	95	10	0		0									1	Sleek
0	1	ATA	0	0	0	0	0	1	0	0	0	0	1	0	0	0	1	0	0	0	0	0	1	0	0	1	0	0		2.58	2.61	0	2.25	2.25	100	10	0		0									1	X. prime
1	0	PTA	0	0	0	0	0	0	1	0	0	0	1	0	0	0	1	0	0	0	0	0	1	1	0	1	0	0		2.06	2.09	0	0	0	100	100	0		0									1	Sleek
1	0	Peroneal	0	0	0	0	0	0	0	1	0	1	0	0	0	0	1	0	0	0	0	0	1	1	0	1	0	0				0	0	0	100	100	0		0									0
1	0	ATA	0	0	0	0	0	1	0	0	0	0	0	1	1	0	0	0	0	0	0	0	1	0	0	0	1	0		3.09	3.14	0.3	2.7	2.4	90	10	0		0									1	Advance LP
0	1	PTA	0	0	0	0	0	0	1	0	0	1	0	0	1	0	0	0	0	0	0	0	1	0	0	1	0	0									0		0									1	Sleek
0	1	ATA	0	0	0	0	0	1	0	0	0	0	1	0	1	0	0	0	0	0	0	0	1	0	0	1	0	0									0		0									1	Sleek
0	1	PTA	0	0	0	0	0	0	1	0	0	1	0	0	0	0	1	0	0	0	0	0	1	1	0	1	0	0									0		0									0
0	1	ATA	0	0	0	0	0	1	0	0	1	0	0	0	1	0	0	0	0	0	0	0	1	0	0	0	1	0									0		0									1	integrity
1	0	PTA	0	0	0	0	0	0	1	0	0	1	0	0	1	0	0	0	0	0	0	0	1	0	0	1	0	0									0		0									1	advance LP
1	0	Peroneal	0	0	0	0	0	0	0	1	0	1	0	0	1	0	0	0	0	0	0	0	1	0	0	1	0	0									0		0									1	advance LP
1	0	ATA	0	0	0	0	0	1	0	0	0	1	0	0	0	0	1	0	0	0	0	0	1	1	0	1	0	0									0		0									1	Sleek
0	1	Trunk	0	0	0	0	1	0	0	0	1	0	0	0	1	0	0	0	0	0	0	0	1	0	0	0	1	0									0		0									1	Nobori
0	1	ATA	0	0	0	0	0	1	0	0	0	0	0	1	0	0	1	0	0	0	0	0	1	1	0	1	0	0									0		0									1	Sleek
1	0	ATA	0	0	0	0	0	1	0	0	0	1	0	0	0	0	1	0	0	0	0	0	1	1	0	1	0	0		3.09	3.14	0	2.7	2.7	100	10	0		0									1	Sleek
0	1	ATA	0	0	0	0	0	1	0	0	1	0	0	0	0	0	1	0	0	0	0	0	1	1	0	1	0	1		2.83	2.87	0	2.48	2.48	100	10	0		0									1	X. prime
1	0	PTA	0	0	0	0	0	0	1	0	0	1	0	0	0	0	1	0	0	0	0	0	1	1	0	1	0	0									0		0									1	integrity
1	0	ATA	0	0	0	0	0	1	0	0	0	1	0	0	0	0	1	0	0	0	0	0	1	1	0	1	0	0									0		0									1	X. prime
1	0	ATA	0	0	0	0	0	1	0	0	1	0	0	0	0	0	1	0	0	0	0	0	1	1	1	1	0	0		2.58	2.61	0	2	2	100	20	0		0									1	Sleek
0	1	PTA	0	0	0	0	0	0	1	0	0	1	0	0	0	0	1	0	0	0	0	0	1	1	0	1	0	0									0		0									1	Sleek
1	0	PTA	0	0	0	0	0	0	1	0	0	1	0	0	0	0	1	0	0	0	0	0	1	1	0	1	0	0									0		0									1	X. prime
0	1	Peroneal	0	0	0	0	0	0	0	1	0	1	0	0	0	0	1	0	0	0	0	0	1	1	0	1	0	0									0		0									1	Sleek
1	0	Peroneal	0	0	0	0	0	0	0	1	0	0	0	1	0	0	1	0	0	0	0	0	1	1	0	0	1	0									0		0									1	X. prime
1	0	ATA	0	0	0	0	0	1	0	0	0	1	0	0	0	0	1	0	0	0	0	0	1	1	0	1	0	0									0		0									1	Sleek
0	1	PTA	0	0	0	0	0	0	1	0	0	0	1	0	0	1	0	0	0	0	0	0	1	0	0	0	1	0		3.09	3.14	0.3	2.7	2.4	90	10	0		0									1	Integrity
0	1	ATA	0	0	0	0	0	1	0	0	0	1	0	0	0	0	1	0	0	0	0	0	1	1	0	1	0	0		3.09	3.14	0	2.7	2.7	100	10	0		0									1	Sleek
0	1	PTA	0	0	0	0	0	0	1	0	0	1	0	0	0	0	1	0	0	0	0	0	1	1	0	1	0	0									0		0									1	Sleek
0	1	ATA	0	0	0	0	0	1	0	0	0	1	0	0	0	0	1	0	0	0	0	0	1	1	0	1	0	0									0		0									1	Sleek
0	1	PTA	0	0	0	0	0	0	1	0	0	0	1	0	0	0	1	0	0	0	0	0	1	1	0	1	0	1									0		0									1	Sleek
0	1	ATA	0	0	0	0	0	1	0	0	0	1	0	0	1	0	0	0	0	0	0	0	1	0	0	0	0	0									0		0									1	Sleek
1	0	ATA	0	0	0	0	0	1	0	0	0	1	0	0	0	0	1	0	0	0	0	0	1	1	0	1	0	0									0		0									1	Sleek
1	0	PTA	0	0	0	0	0	0	1	0	0	1	0	0	0	0	1	0	0	0	0	0	1	0	0	1	0	1	116	2.67	2.67	0	2.03	2.03	100	24	0		0									1	Sleek
1	0	ATA	0	0	0	0	0	1	0	0	0	1	0	0	0	1	0	0	0	0	0	0	1	0	0	1	0	1	220	2.68	2.68	0.79	1.85	1.06	70	31	0		0									1	Sleek
0	1	ATA	0	0	0	0	0	1	0	0	0	1	0	0	0	0	1	0	0	0	0	0	1	1	0	1	0	0									0		0									1	Sleek
1	0	ATA	0	0	0	0	0	1	0	0	0	1	0	0	0	0	1	0	0	0	0	0	1	1	0	1	0	0									0		0									1	Sleek
1	0	PTA	0	0	0	0	0	0	1	0	0	1	0	0	0	0	1	0	0	0	0	0	1	1	1	1	0	1	150	2.59	2.59	0	1.74	1.74	100	33	0		0									1	Amhpirion
1	0	Peroneal	0	0	0	0	0	0	0	1	0	0	1	0	0	0	1	0	0	0	0	0	1	1	1	1	0	1	150	2.56	2.56	0	1.31	1.31	100	49	0		0									1	Amhpirion
0	1	PTA	0	0	0	0	0	0	1	0	0	1	0	0	0	0	1	0	0	0	0	0	1	1	0	1	0	0		3.09	3.14	0	2.4	2.4	100	20	0		0									1	Amhpirion
0	1	Peroneal	0	0	0	0	0	0	0	1	0	1	0	0	1	0	0	0	0	0	0	0	1	0	0	1	0	0		2.83	2.87	0.14	2.48	2.34	95	10	0		0									1	Nobori
0	1	ATA	0	0	0	0	0	1	0	0	0	1	0	0	1	0	0	0	0	0	0	0	1	0	0	1	0	0		3.09	3.14	0.15	2.7	2.55	95	10	0		0									1	Amhpirion
0	1	PTA	0	0	0	0	0	0	1	0	1	0	0	0	0	0	1	0	0	0	0	0	1	0	0	0	1	0									0		0									1	Orsiro
0	1	ATA	0	0	0	0	0	1	0	0	0	0	0	1	1	0	1	0	0	0	0	0	1	0	0	1	0	0									0		0									1	advance LP
1	0	Peroneal	0	0	0	0	0	0	0	1	0	1	0	0	0	0	1	0	0	0	0	0	1	1	0	1	0	0		2.58	2.61	0	2.25	2.25	100	10	0		0									1	Ryujin
1	0	ATA	0	0	0	0	0	1	0	0	0	1	0	0	0	0	1	0	0	0	0	0	1	0	0	1	0	0		2.06	2.09	0.02	1.8	1.78	99	10	0		0									1	Sleek
0	1	PTA	0	0	0	0	0	0	1	0	0	1	0	0	0	0	1	0	0	0	0	0	1	1	0	1	0	0									0		0									1	Sleek
0	1	ATA	0	0	0	0	0	1	0	0	0	1	0	0	0	0	1	0	0	0	0	0	1	1	0	1	0	0									0		0									1	Sleek
1	0	PTA	0	0	0	0	0	0	1	0	0	0	1	0	0	1	0	0	0	0	0	0	1	0	0	1	0	0		2.58	2.61	0.38	2.25	1.88	85	10	0		0									1	Cypher
1	0	ATA	0	0	0	0	0	1	0	0	0	0	1	0	0	0	1	0	0	0	0	0	1	0	0	1	0	0		3.09	3.14	0.03	2.7	2.67	99	10	0		0									1	Sleek
0	1	PTA	0	0	0	0	0	0	1	0	0	0	0	1	1	0	0	0	0	0	0	0	1	0	0	1	0	0									0		0									1	advance LP
0	1	ATA	0	0	0	0	0	1	0	0	0	1	0	0	0	0	1	0	0	0	0	0	1	1	0	1	0	0									0		0									1	Sleek
1	0	ATA	0	0	0	0	0	1	0	0	0	1	0	0	1	0	0	0	0	0	0	0	1	0	0	1	0	0		6.7	6.8	0.33	5.85	5.52	95	10	0		0									1	Sleek
[truncated: 27 more columns]

## Sheet: PtsLabel
DM_Foot	Diabetic foot
Wound	Wound site
D1	Gangren
D2	Wound
D3	Claudication
D4	Resting pain
D5	Buergers
D6	Other
Other1	Other name
PI	---------------Patients Information ---------------
I1	Sex (1=male, 0=female)
I2	Age, year
Height	Height, cm
weight	Weight, Kg
I03	Body mass index, Kg/m2 20.99=missing
I04	Systolic blood pressure, mmHg
I05	Diatolic blood pressure, mmHg
I06	Heart ratio, bpm
PR	---------------Patients risk ---------------
R01	Hypertension
DM	Diabetes mellitus
R02	Insulin
R03	Oral medication
R04	Untreat or diet
DMYr	Duration of diabetes, year
dl	Dyslipidemia
Strokes	Strokes
R05	Hemorrhagic
R06	Ischemic
PVD	Peripheral vascular disease
R07	Chronic Renal Insufficiency
R08	Dialysis
MDRD	Estimating Glomerular Filtration Rate - MDRD
R09	The stages of chronic kidney disease
R10	Atrial fibrillation
AF1	Atrial fibrillation (method)
Arrythmia	Arrythmia
R11	Congestive heart failure
CHFNYHA	NYHA
CHFACC	ACC
History_Sx	History of smoking
R12	Current of smoking (< 1 yrs)
R13	Quit smoking (> 1 yrs)
Du	Smoking duration, yrs
Amount	Smoking amount, ppd
Quit_Du	Quit duration, yrs
R14	Past alcohol drinking (> 1 yrs)
R15	Currently alcohol drinking
Angio	--------------- Coronary angiography; CAG ---------------
CAD50	Significant stenosis (> 50%)
C01	Significant stenosis (> 70%)
C02	Treated coronary artery disease
C03	CABG
CABG_DATE	CABG date
C04	PCI
PTCA_DATE	PCI date
C05	Previous MI
PTAwPCI	PCI in PTA period
PTAwPCI1	date of PCI in PTA period
RoutineCAG	Routine CAG
LM	Left main, %
LAD	Left atrial descending, %
LCx	Left circumflex, %
RCA	Right coronary artery, %
SB	Side branch, %
SB1	Name of side branch
Fixed_D	Fixed_D
LM_d	Left main
LAD_d	Left atrial descending
LCx_d	Left circumflex
RCA_d	Right coronary artery
CTO_Mx	Medication treatment of CTO lesion
MVD	Multivessel disease
Count_vesssel	Count of vesssel
VAR00007	--------------- Complications --------------
CX_Access	Complications on access site
AVF	Arteriovenous fistula
PSA	Pseudoaneurysm
Hematoma	Hematoma
minorH_4cm	minor, < 4cm
MajorH_4cm	Major, > 4cm
SiteH	Complications site
Cx_Hospital	In Hospital Complications
Bleeding	Bleeding
BMajor	Major Bleeding
GIBleed	Gastrointestinal bleeding
RetroBleed	Retroperitoneal bleeding
mBleed	minor Bleeding
Transfusion	Transfusion
TransfusionA	Transfusion, pint
A_L_Ischem	Acute limb ischemia
A_Thrombo	Acute thrombosis
Tot_Occlu	Total occlusion
ARF	Acute renal failure
CHF	Congestive heart failure
Stroke	Strokes
Hemorrhagic	Hemorrhagic
Ischemic	Ischemic
PTAI	--------------- PTA Information --------------
A01	Both Limb
A02	Left Limb
A03	Right Limb
A04	distal Aorta
A05	Illiac
A06	Femoral
A07	Popliteal
BTK	Below the knee
A09	Tibioperoneal trunk
A10	ATA; Anterior tibial artery
A11	PTA; Posterior tibial artery
A12	Peroneal artery
LAB	--------------- Laboratory --------------
Hb	Hemoglobin, mg/dL
Hct	Hematocrit, %
FBS	Fasting glucose
Insulin	Insulin, IU/L
HbA1c	Hemoglobin A1c, %
TC	Total cholesterol, mg/dL
TG	Triglycerides, mg/dL
HDL	HDL cholesterol, mg/dL
LDL	LDL cholesterol, mg/dL
HsCRP	high-sensitivity CRP
Uric_acid	Uric acid, mg/dL
Creatinine	Creatinine, mg/dL
PPM	--------------- Medications after PTA --------------
M01	Aspirin
M02	Clopidogrel
M03	Cilostazol
M04	Ticlopidine
M05	Anplag
M06	Other antiplatelets
M07	Angiotensin II Receptor Blockers
M08	Angiotensin-converting enzyme inhibitors
M09	Calcium channel blocker
M10	β-blocker
M11	Diuretics
M12	Statin
AMPI	-------------- Amputations --------------
PreAd_Amp	Amputations before Admission for PTA
AM1	Major, Above the anckle
AM2	minor, Below the anckle
PD1	Debridement before PTA
PrePTA_TES	Target extremity surgery; TES before PTA
PT1	Above the anckle amputations; ATAA before PTA
PT2	Below the anckle amputations; BTAA before PTA
PO1	Ostectomy before PTA (within toe joint)
FAG	-------------- Femoro angiography; FAG --------------
FAG_12M	FAG during 12 months F/U
FAG_Angio_12M	FAG Angiography
FAG_CT_12M	FAG CT Angiography
FAG_Date	FAG Date
FAG_Day	FAG Day
Binary	Binary stenosis
TotalOcclusion	Total Occlusion
PP_12M	Primary patency
aPP_12M	Assisted primary patency
SP_12M	Secondary patency
NonTO	Blood flow to the distal end on target extremity (≥ 1 vessel)
VAR00014	-------------- ARR: Clinical Outcomes --------------
Latest_FU_Date	Latest F/U Date
TD	TD
CD	CD
TDdate	TDdate
MI	MI
STEMI	STEMI
MIdate	MIdate
ReVas	ReVas
ReVasdate	ReVasdate
rePCI	rePCI
rePCIdate	rePCIdate
Stoke	Stoke
StokeH	StokeH
StokeDate	StokeDate
Output2	-------------- Output: Clinical Outcomes --------------
TD1Y	Total death
CD1Y	Cardiac death
Death1D	Death, day
MI1Y	Myocardial infarction
STEMI1Y	STEMI
MI1D	Myocardial infarction, day
ReVas1Y	Revascularization
TVR1Y	Target vessel
ReVas1d	Revascularization, day
Stroke1y	Strokes
StrokeH1y	Hemorrhagic stroke
Stroke1D	Stroke, day
MACCE1y	Major adverse cerebrovascular and cardiac events
MACCE1D	Major adverse cerebrovascular and cardiac events, day
STENT
ps	Propensity Score
psweight	Weight for PS

## Sheet: LimbLabel
Left	Right Limb
Grade	Left Limb
Category	Rutherford grade
Wound	Rutherford category
ABI	Wound
TcpO2Up	Ankle?brachial pressure index
TcpO2Down	Transcutaneous oxygen, Up leg
ATK	Transcutaneous oxygen, down leg
dAorta	Above the Knee
Iliac	distal Aorta
Femoral	Illiac
Popliteal	Femoral
BTK	Popliteal
Trunk	Below the knee
ATA	Tibioperoneal trunk
PTA	ATA; Anterior tibial artery
Peroneal	PTA; Posterior tibial artery
PreAd_TES	Peroneal artery
PreAd_ATAA	Target extremity surgery; TES before Admission for PTA
PreAd_BTAA	Above the anckle amputations; ATAA before Admission for PTA
PrePTA_Ostectomy	Below the anckle amputations; BTAA before Admission for PTA
PrePTA_TES	Ostectomy before PTA (within toe joint)
PrePTA_ATAA	Target extremity surgery; TES before PTA
PrePTA_BTAA	Above the anckle amputations; ATAA before PTA
Subintimal	Below the anckle amputations; BTAA before PTA
Subintimal_Lesion	Subintimal approach
Subintimal_Treat	Subintimal Lesion
FAG	Subintimal Treat
FAG_Date	-------------- Femoro angiography; FAG --------------
FAG_CAG	FAG Date
FAG_CT	FAG Angiography
Dopler	FAG CT Angiography
BR50	Dopler
TO100	Binary restenosis
PP	Total occlusion
aPP	Primary patency
SP	Assisted primary patency
NonTO	Secondary patency
Repeat_PTA	Blood flow to the distal end on target extremity (≥ 1 vessel)
Date_of_PTA	Revascularization
PTA_Site	Revascularization Date
Output
TLR1Y	-------------- Output: Clinical Outcomes --------------
TER1Y	Target lesion revascularization
TES	Target extremity revascularization
ATKA1Y
ATAA1Y	Above the knee amputations
BTAA1Y	Above the anckle amputations
MALEs1Y	Below the anckle amputations
PS1	Major adverse limb events
psm1

## Sheet: LesionLabel
Right	Right Limb
Left	Left Limb
Target	Target lesion
dAorta	distal Aorta
Iliac	Illiac
Femoral	Femoral
Popliteal	Popliteal
Trunk	Tibioperoneal trunk
ATA	ATA; Anterior tibial artery
PTA	PTA; Posterior tibial artery
Peroneal	Peroneal artery
Os	Lesion location; Ostial
Prox	Proximal
Mid	Mid
Dist	Distal
Concentric	Concentric
Eccentric	Eccentric
TotalOcclusion	Total occlusion
ISR	In-stent restenosis
ISR_Type	ISR type
ISR_Edge	edge ISR
ISR_Binary	Binary ISR
ISR_Length	ISR Length
DeNOVO	De NOVO lesion
CTO	Chronic total occlusion
Collateral	Collateral flow
Diffuse	Diffuse lesion
Focal	Focal lesion
Calcification	Lesion calcification
Length	Lesion length
pRVD	pre Reference vessel diameter, mm
PoRVD	Post Reference vessel diameter, mm
pMLD	pre Minimum lumen diameter, mm
poMLD	post Minimum lumen diameter, mm
AcuteGain	Acute gain, mm
pDS	pre Diameter stenosis, %
poDS	Post Diameter stenosis, %
STENT	Stent
STENT_NM	Stent name
Graftstent1	Graft stent
Graftstent2	Graft stent name
Diameter	Stent diameter,mm
Length1	Stent length, mm
Atm	Balloon pressure, atm
Du	Balloon duration, sec
DirectStent	Direct Stenting
Overrap	Stent Overraping
Result	Result
POBA	Plain Old Balloon Angioplasty; POBA
B_Name	Balloon name
Bdiameter	Balloon diameter, mm
Blength	Balloon length, mm
POBA_Atm	POBA pressure, atm
POBA_Du	POBA duration, sec
Dissection	Dissection
AbruptClosure	Abrupt closure
Noreflow	No-reflow
ICN	ICN
Iflow	Iflow
AcuteTh	Acute thrombosis
Malaposition	Stent malaposition
Embolization	Embolization
Spasm	Spasm
Rupture	Rupture
Rtype	Rupture type
Perporation	Perporation
Ptype	Perporation type
SBloss	side branch loss
Hemostasis_type	Hemostasis type
Result1	Result
Asuccess30	Angiographic success (regidual stenosis< 30%)
Csuccess50	Clinical success (regidual stenosis< 30%)
Opened	Opened (no-occluded)
Subintimal	Subintimal approach
Subintimal_A	Subintimal_A
Stent_POBA
PSM
